# Supplementary material for: An Escherichia coli Effector Protein EspF May Induce Host DNA Damage via Interaction With SMC1
Source: Front Microbiol. 2021 May 26;12:682064. doi: 10.3389/fmicb.2021.682064 (PMC8188558; doi:10.3389/fmicb.2021.682064)
Supplement: Supplementary Table 1 — The list of the proteins interacting with EspF protein. [file Table_1.XLSX]

## Sheet: Table S1
Table S1 The list of the proteins interacting with EspF protein
Protein number	Protein Accession	Accession	Protein description	Protein score	MW	Protein matches	Protein matches	Protein sequences	Protein sequences	Protein cover Percent	PI	emPAI
120KDa
	sp|Q9BQE3|TBA1C_HUMAN	Q9BQE3	Tubulin alpha-1C chain OS=Homo sapiens OX=9606 GN=TUBA1C PE=1 SV=1	273	50548	12	12	8	8	24.1	4.96	0.88
	sp|P11940|PABP1_HUMAN	P11940	Polyadenylate-binding protein 1 OS=Homo sapiens OX=9606 GN=PABPC1 PE=1 SV=2	139	70854	6	6	6	6	10.2	9.52	0.31
	NP_312577.1	NP_312577.1	T3SS secreted effector EspF [Escherichia coli O157:H7 str. Sakai]	135	25237	6	6	3	3	12.1	10.44	0.86
	sp|O75477|ERLN1_HUMAN	O75477	Erlin-1 OS=Homo sapiens OX=9606 GN=ERLIN1 PE=1 SV=2	127	39318	3	3	3	3	10.9	7.67	0.27
	sp|Q9Y623|MYH4_HUMAN	Q9Y623	Myosin-4 OS=Homo sapiens OX=9606 GN=MYH4 PE=2 SV=2	125	223902	6	6	5	5	3.1	5.65	0.07
	sp|Q14683|SMC1A_HUMAN	Q14683	Structural maintenance of chromosomes protein 1A OS=Homo sapiens GN=SMC1A PE=1 SV=2	123	960399	6	5	5	4	6.3	5.73	0.68
	sp|P35222|CTNB1_HUMAN	P35222	Catenin beta-1 OS=Homo sapiens OX=9606 GN=CTNNB1 PE=1 SV=1	120	86069	4	4	4	4	5.6	5.53	0.16
	sp|P04843|RPN1_HUMAN	P04843	Dolichyl-diphosphooligosaccharide--protein glycosyltransferase subunit 1 OS=Homo sapiens OX=9606 GN	114	68641	5	5	5	5	9.4	5.96	0.26
	sp|P40926|MDHM_HUMAN	P40926	Malate dehydrogenase, mitochondrial OS=Homo sapiens OX=9606 GN=MDH2 PE=1 SV=3	109	35937	3	3	3	3	10.7	8.92	0.3
	sp|P23396|RS3_HUMAN	P23396	40S ribosomal protein S3 OS=Homo sapiens OX=9606 GN=RPS3 PE=1 SV=2	104	26842	5	5	3	3	12.8	9.68	0.42
	sp|Q13724|MOGS_HUMAN	Q13724	Mannosyl-oligosaccharide glucosidase OS=Homo sapiens OX=9606 GN=MOGS PE=1 SV=5	104	92032	5	5	5	5	6.5	8.97	0.19
	sp|P05141|ADT2_HUMAN	P05141	ADP/ATP translocase 2 OS=Homo sapiens OX=9606 GN=SLC25A5 PE=1 SV=7	97	33059	6	6	6	6	17.8	9.71	0.78
	sp|Q13200|PSMD2_HUMAN	Q13200	26S proteasome non-ATPase regulatory subunit 2 OS=Homo sapiens OX=9606 GN=PSMD2 PE=1 SV=3	89	100877	4	4	4	4	4.6	5.08	0.14
	sp|O43175|SERA_HUMAN	O43175	D-3-phosphoglycerate dehydrogenase OS=Homo sapiens OX=9606 GN=PHGDH PE=1 SV=4	88	57356	2	2	2	2	5.3	6.29	0.12
	sp|P45880|VDAC2_HUMAN	P45880	Voltage-dependent anion-selective channel protein 2 OS=Homo sapiens OX=9606 GN=VDAC2 PE=1 SV=2	87	32060	2	2	2	2	7.5	7.49	0.22
	sp|O95202|LETM1_HUMAN	O95202	Mitochondrial proton/calcium exchanger protein OS=Homo sapiens OX=9606 GN=LETM1 PE=1 SV=1	87	83986	3	3	3	3	4.5	6.3	0.12
	sp|P51116|FXR2_HUMAN	P51116	Fragile X mental retardation syndrome-related protein 2 OS=Homo sapiens OX=9606 GN=FXR2 PE=1 SV=2	83	74520	1	1	1	1	1.9	5.95	0.04
	sp|O94766|B3GA3_HUMAN	O94766	Galactosylgalactosylxylosylprotein 3-beta-glucuronosyltransferase 3 OS=Homo sapiens OX=9606 GN=B3GA	77	37270	2	2	2	2	5.7	8.39	0.19
	sp|Q14974|IMB1_HUMAN	Q14974	Importin subunit beta-1 OS=Homo sapiens OX=9606 GN=KPNB1 PE=1 SV=2	77	98420	4	4	3	3	3.7	4.68	0.1
	sp|Q9BXK5|B2L13_HUMAN	Q9BXK5	Bcl-2-like protein 13 OS=Homo sapiens OX=9606 GN=BCL2L13 PE=1 SV=1	74	52805	2	2	1	1	2.3	4.41	0.06
	sp|Q15758|AAAT_HUMAN	Q15758	Neutral amino acid transporter B(0) OS=Homo sapiens OX=9606 GN=SLC1A5 PE=1 SV=2	74	57018	1	1	1	1	1.8	5.34	0.06
	sp|P17844|DDX5_HUMAN	P17844	Probable ATP-dependent RNA helicase DDX5 OS=Homo sapiens OX=9606 GN=DDX5 PE=1 SV=1	73	69618	3	3	2	2	3.3	9.06	0.1
	sp|Q9BUJ2|HNRL1_HUMAN	Q9BUJ2	Heterogeneous nuclear ribonucleoprotein U-like protein 1 OS=Homo sapiens OX=9606 GN=HNRNPUL1 PE=1 S	71	96250	3	3	3	3	5.3	6.49	0.11
	sp|O43264|ZW10_HUMAN	O43264	Centromere/kinetochore protein zw10 homolog OS=Homo sapiens OX=9606 GN=ZW10 PE=1 SV=3	68	89628	2	2	2	2	3	5.89	0.07
	sp|Q86SF2|GALT7_HUMAN	Q86SF2	N-acetylgalactosaminyltransferase 7 OS=Homo sapiens OX=9606 GN=GALNT7 PE=1 SV=1	66	76025	1	1	1	1	2.1	6.67	0.04
	sp|P57088|TMM33_HUMAN	P57088	Transmembrane protein 33 OS=Homo sapiens OX=9606 GN=TMEM33 PE=1 SV=2	66	28302	1	1	1	1	4.9	9.75	0.12
	sp|Q9Y5X1|SNX9_HUMAN	Q9Y5X1	Sorting nexin-9 OS=Homo sapiens OX=9606 GN=SNX9 PE=1 SV=1	66	66949	3	3	2	2	3.9	5.4	0.1
	sp|Q00325|MPCP_HUMAN	Q00325	Phosphate carrier protein, mitochondrial OS=Homo sapiens OX=9606 GN=SLC25A3 PE=1 SV=2	64	40525	2	2	1	1	3.3	9.45	0.08
	sp|P60866|RS20_HUMAN	P60866	40S ribosomal protein S20 OS=Homo sapiens OX=9606 GN=RPS20 PE=1 SV=1	61	13478	1	1	1	1	9.2	9.95	0.25
	sp|P55060|XPO2_HUMAN	P55060	Exportin-2 OS=Homo sapiens OX=9606 GN=CSE1L PE=1 SV=3	60	111145	2	2	2	2	1.6	5.51	0.06
	sp|Q9UGP8|SEC63_HUMAN	Q9UGP8	Translocation protein SEC63 homolog OS=Homo sapiens OX=9606 GN=SEC63 PE=1 SV=2	60	88341	3	3	2	2	2.6	5.21	0.08
	sp|P16435|NCPR_HUMAN	P16435	NADPH--cytochrome P450 reductase OS=Homo sapiens OX=9606 GN=POR PE=1 SV=2	57	77097	1	1	1	1	1.3	5.38	0.04
	sp|Q13586|STIM1_HUMAN	Q13586	Stromal interaction molecule 1 OS=Homo sapiens OX=9606 GN=STIM1 PE=1 SV=3	56	77660	1	1	1	1	1.5	6.19	0.04
	sp|O00571|DDX3X_HUMAN	O00571	ATP-dependent RNA helicase DDX3X OS=Homo sapiens OX=9606 GN=DDX3X PE=1 SV=3	56	73597	2	2	2	2	3.2	6.73	0.09
	sp|Q13144|EI2BE_HUMAN	Q13144	Translation initiation factor eIF-2B subunit epsilon OS=Homo sapiens OX=9606 GN=EIF2B5 PE=1 SV=3	56	81071	1	1	1	1	1.7	4.98	0.04
	sp|P45379|TNNT2_HUMAN	P45379	Troponin T, cardiac muscle OS=Homo sapiens OX=9606 GN=TNNT2 PE=1 SV=3	55	35902	1	1	1	1	4.4	4.94	0.09
	sp|P50914|RL14_HUMAN	P50914	60S ribosomal protein L14 OS=Homo sapiens OX=9606 GN=RPL14 PE=1 SV=4	55	23531	1	1	1	1	5.6	10.94	0.14
	sp|Q04724|TLE1_HUMAN	Q04724	Transducin-like enhancer protein 1 OS=Homo sapiens OX=9606 GN=TLE1 PE=1 SV=2	55	84061	1	1	1	1	1.4	6.79	0.04
	sp|Q13740|CD166_HUMAN	Q13740	CD166 antigen OS=Homo sapiens OX=9606 GN=ALCAM PE=1 SV=2	55	65745	3	3	3	3	4.1	5.92	0.16
	sp|Q7Z2K6|ERMP1_HUMAN	Q7Z2K6	Endoplasmic reticulum metallopeptidase 1 OS=Homo sapiens OX=9606 GN=ERMP1 PE=1 SV=2	51	101023	1	1	1	1	1.1	7.2	0.03
	sp|Q9UN81|LORF1_HUMAN	Q9UN81	LINE-1 retrotransposable element ORF1 protein OS=Homo sapiens OX=9606 GN=L1RE1 PE=1 SV=1	51	40259	1	1	1	1	3.3	9.54	0.08
	sp|P49368|TCPG_HUMAN	P49368	T-complex protein 1 subunit gamma OS=Homo sapiens OX=9606 GN=CCT3 PE=1 SV=4	51	61066	1	1	1	1	2	6.1	0.05
	sp|O96005|CLPT1_HUMAN	O96005	Cleft lip and palate transmembrane protein 1 OS=Homo sapiens OX=9606 GN=CLPTM1 PE=1 SV=1	50	76277	2	2	2	2	2.7	5.88	0.09
	sp|Q9H9S3|S61A2_HUMAN	Q9H9S3	Protein transport protein Sec61 subunit alpha isoform 2 OS=Homo sapiens OX=9606 GN=SEC61A2 PE=2 SV=	50	52670	1	1	1	1	1.9	8.31	0.06
	sp|Q5ZPR3|CD276_HUMAN	Q5ZPR3	CD276 antigen OS=Homo sapiens OX=9606 GN=CD276 PE=1 SV=1	50	57941	1	1	1	1	3.4	4.77	0.06
	sp|O95831|AIFM1_HUMAN	O95831	Apoptosis-inducing factor 1, mitochondrial OS=Homo sapiens OX=9606 GN=AIFM1 PE=1 SV=1	48	67144	1	1	1	1	2.4	9.04	0.05
	sp|Q14165|MLEC_HUMAN	Q14165	Malectin OS=Homo sapiens OX=9606 GN=MLEC PE=1 SV=1	47	32385	1	1	1	1	4.5	5.27	0.1
	sp|O00459|P85B_HUMAN	O00459	Phosphatidylinositol 3-kinase regulatory subunit beta OS=Homo sapiens OX=9606 GN=PIK3R2 PE=1 SV=2	47	81837	1	1	1	1	1.5	6.03	0.04
	sp|P07996|TSP1_HUMAN	P07996	Thrombospondin-1 OS=Homo sapiens OX=9606 GN=THBS1 PE=1 SV=2	46	133291	1	1	1	1	0.9	4.71	0.02
	sp|Q96SB4|SRPK1_HUMAN	Q96SB4	SRSF protein kinase 1 OS=Homo sapiens OX=9606 GN=SRPK1 PE=1 SV=2	46	74963	1	1	1	1	1.5	5.81	0.04
	sp|O43390|HNRPR_HUMAN	O43390	Heterogeneous nuclear ribonucleoprotein R OS=Homo sapiens OX=9606 GN=HNRNPR PE=1 SV=1	45	71184	2	2	2	2	3.6	8.23	0.09
	sp|Q9UH99|SUN2_HUMAN	Q9UH99	SUN domain-containing protein 2 OS=Homo sapiens OX=9606 GN=SUN2 PE=1 SV=3	44	80490	1	1	1	1	1.3	6.27	0.04
	sp|P19429|TNNI3_HUMAN	P19429	Troponin I, cardiac muscle OS=Homo sapiens OX=9606 GN=TNNI3 PE=1 SV=3	44	24107	1	1	1	1	5.2	9.87	0.14
	sp|P62753|RS6_HUMAN	P62753	40S ribosomal protein S6 OS=Homo sapiens OX=9606 GN=RPS6 PE=1 SV=1	44	28834	1	1	1	1	4.8	10.85	0.12
	sp|P02786|TFR1_HUMAN	P02786	Transferrin receptor protein 1 OS=Homo sapiens OX=9606 GN=TFRC PE=1 SV=2	44	85274	1	1	1	1	1.3	6.18	0.04
	sp|P12814|ACTN1_HUMAN	P12814	Alpha-actinin-1 OS=Homo sapiens OX=9606 GN=ACTN1 PE=1 SV=2	43	103563	1	1	1	1	1.3	5.25	0.03
	sp|P08195|4F2_HUMAN	P08195	4F2 cell-surface antigen heavy chain OS=Homo sapiens OX=9606 GN=SLC3A2 PE=1 SV=3	43	68180	3	3	3	3	5.6	4.89	0.15
	sp|Q9Y277|VDAC3_HUMAN	Q9Y277	Voltage-dependent anion-selective channel protein 3 OS=Homo sapiens OX=9606 GN=VDAC3 PE=1 SV=1	42	30981	1	1	1	1	3.5	8.85	0.11
	sp|P35637|FUS_HUMAN	P35637	RNA-binding protein FUS OS=Homo sapiens OX=9606 GN=FUS PE=1 SV=1	42	53622	2	2	1	1	1.7	9.4	0.06
	sp|P34932|HSP74_HUMAN	P34932	Heat shock 70 kDa protein 4 OS=Homo sapiens OX=9606 GN=HSPA4 PE=1 SV=4	42	95127	1	1	1	1	1.7	5.11	0.03
	sp|P63316|TNNC1_HUMAN	P63316	Troponin C, slow skeletal and cardiac muscles OS=Homo sapiens OX=9606 GN=TNNC1 PE=1 SV=1	42	18505	1	1	1	1	9.3	4.04	0.18
	sp|Q9UBX3|DIC_HUMAN	Q9UBX3	Mitochondrial dicarboxylate carrier OS=Homo sapiens OX=9606 GN=SLC25A10 PE=1 SV=2	42	31718	1	1	1	1	2.8	9.62	0.1
	sp|Q6IQ22|RAB12_HUMAN	Q6IQ22	Ras-related protein Rab-12 OS=Homo sapiens OX=9606 GN=RAB12 PE=1 SV=3	42	27573	1	1	1	1	4.5	8.67	0.12
	sp|Q8TBA6|GOGA5_HUMAN	Q8TBA6	Golgin subfamily A member 5 OS=Homo sapiens OX=9606 GN=GOLGA5 PE=1 SV=3	42	83031	1	1	1	1	1.5	5.6	0.04
	sp|Q9UID3|VPS51_HUMAN	Q9UID3	Vacuolar protein sorting-associated protein 51 homolog OS=Homo sapiens OX=9606 GN=VPS51 PE=1 SV=2	42	86901	1	1	1	1	1.9	6.06	0.04
	sp|Q9UPU5|UBP24_HUMAN	Q9UPU5	Ubiquitin carboxyl-terminal hydrolase 24 OS=Homo sapiens OX=9606 GN=USP24 PE=1 SV=3	41	297200	1	1	1	1	0.6	5.79	0.01
	sp|P35606|COPB2_HUMAN	P35606	Coatomer subunit beta~ OS=Homo sapiens OX=9606 GN=COPB2 PE=1 SV=2	40	103278	2	2	2	2	2.1	5.15	0.06
	sp|Q9H330|TM245_HUMAN	Q9H330	Transmembrane protein 245 OS=Homo sapiens OX=9606 GN=TMEM245 PE=1 SV=3	40	97808	1	1	1	1	0.9	9.04	0.03
	sp|P07333|CSF1R_HUMAN	P07333	Macrophage colony-stimulating factor 1 receptor OS=Homo sapiens OX=9606 GN=CSF1R PE=1 SV=2	40	109113	1	1	1	1	0.8	5.93	0.03
	sp|P62241|RS8_HUMAN	P62241	40S ribosomal protein S8 OS=Homo sapiens OX=9606 GN=RPS8 PE=1 SV=2	40	24475	1	1	1	1	6.3	10.32	0.14
	sp|P12277|KCRB_HUMAN	P12277	Creatine kinase B-type OS=Homo sapiens OX=9606 GN=CKB PE=1 SV=1	40	42902	1	1	1	1	2.9	5.34	0.08
	sp|P13473|LAMP2_HUMAN	P13473	Lysosome-associated membrane glycoprotein 2 OS=Homo sapiens OX=9606 GN=LAMP2 PE=1 SV=2	39	45503	1	1	1	1	2	5.35	0.07
	sp|Q9H0V1|TM168_HUMAN	Q9H0V1	Transmembrane protein 168 OS=Homo sapiens OX=9606 GN=TMEM168 PE=2 SV=2	39	80957	1	1	1	1	1.4	8.34	0.04
	sp|P08133|ANXA6_HUMAN	P08133	Annexin A6 OS=Homo sapiens OX=9606 GN=ANXA6 PE=1 SV=3	38	76168	1	1	1	1	1.3	5.42	0.04
	sp|Q2TB90|HKDC1_HUMAN	Q2TB90	Hexokinase HKDC1 OS=Homo sapiens OX=9606 GN=HKDC1 PE=1 SV=3	38	103790	1	1	1	1	1	6.76	0.03
	sp|Q5T9A4|ATD3B_HUMAN	Q5T9A4	ATPase family AAA domain-containing protein 3B OS=Homo sapiens OX=9606 GN=ATAD3B PE=1 SV=1	38	73098	1	1	1	1	1.7	9.3	0.04
	sp|P63244|RACK1_HUMAN	P63244	Receptor of activated protein C kinase 1 OS=Homo sapiens OX=9606 GN=RACK1 PE=1 SV=3	37	35511	1	1	1	1	3.5	7.6	0.09
	sp|Q13618|CUL3_HUMAN	Q13618	Cullin-3 OS=Homo sapiens OX=9606 GN=CUL3 PE=1 SV=2	37	89444	1	1	1	1	2.5	8.68	0.04
	sp|Q15459|SF3A1_HUMAN	Q15459	Splicing factor 3A subunit 1 OS=Homo sapiens OX=9606 GN=SF3A1 PE=1 SV=1	37	88888	1	1	1	1	1	5.15	0.04
	sp|P62701|RS4X_HUMAN	P62701	40S ribosomal protein S4, X isoform OS=Homo sapiens OX=9606 GN=RPS4X PE=1 SV=2	37	29807	1	1	1	1	3.4	10.16	0.11
	sp|P52272|HNRPM_HUMAN	P52272	Heterogeneous nuclear ribonucleoprotein M OS=Homo sapiens OX=9606 GN=HNRNPM PE=1 SV=3	37	77749	1	1	1	1	1.4	8.84	0.04
	sp|Q92743|HTRA1_HUMAN	Q92743	Serine protease HTRA1 OS=Homo sapiens OX=9606 GN=HTRA1 PE=1 SV=1	37	52167	1	1	1	1	1.7	8.09	0.06
	sp|P99999|CYC_HUMAN	P99999	Cytochrome c OS=Homo sapiens OX=9606 GN=CYCS PE=1 SV=2	37	11855	1	1	1	1	7.6	9.59	0.29
	sp|O94874|UFL1_HUMAN	O94874	E3 UFM1-protein ligase 1 OS=Homo sapiens OX=9606 GN=UFL1 PE=1 SV=2	36	89996	1	1	1	1	1	6.35	0.04
	sp|Q14004|CDK13_HUMAN	Q14004	Cyclin-dependent kinase 13 OS=Homo sapiens OX=9606 GN=CDK13 PE=1 SV=2	36	165564	1	1	1	1	0.8	9.71	0.02
	sp|Q14108|SCRB2_HUMAN	Q14108	Lysosome membrane protein 2 OS=Homo sapiens OX=9606 GN=SCARB2 PE=1 SV=2	36	54712	1	1	1	1	2.1	5	0.06
	sp|P31943|HNRH1_HUMAN	P31943	Heterogeneous nuclear ribonucleoprotein H OS=Homo sapiens OX=9606 GN=HNRNPH1 PE=1 SV=4	35	49484	1	1	1	1	2.2	5.89	0.07
	sp|Q9NXF1|TEX10_HUMAN	Q9NXF1	Testis-expressed protein 10 OS=Homo sapiens OX=9606 GN=TEX10 PE=1 SV=2	35	106349	2	2	2	2	1.7	9.43	0.06
	sp|Q86TD4|SRCA_HUMAN	Q86TD4	Sarcalumenin OS=Homo sapiens OX=9606 GN=SRL PE=2 SV=2	35	101069	1	1	1	1	1.4	4.34	0.03
	sp|P35221|CTNA1_HUMAN	P35221	Catenin alpha-1 OS=Homo sapiens OX=9606 GN=CTNNA1 PE=1 SV=1	35	100693	1	1	1	1	1.4	5.95	0.03
	sp|P02788|TRFL_HUMAN	P02788	Lactotransferrin OS=Homo sapiens OX=9606 GN=LTF PE=1 SV=6	35	80014	1	1	1	1	1.4	8.5	0.04
	sp|P00505|AATM_HUMAN	P00505	Aspartate aminotransferase, mitochondrial OS=Homo sapiens OX=9606 GN=GOT2 PE=1 SV=3	35	47886	1	1	1	1	3.3	9.14	0.07
	sp|Q06481|APLP2_HUMAN	Q06481	Amyloid-like protein 2 OS=Homo sapiens OX=9606 GN=APLP2 PE=1 SV=2	35	87927	1	1	1	1	1.3	4.73	0.04
	sp|Q96JB2|COG3_HUMAN	Q96JB2	Conserved oligomeric Golgi complex subunit 3 OS=Homo sapiens OX=9606 GN=COG3 PE=1 SV=3	34	95006	1	1	1	1	1.1	5.39	0.03
	sp|Q9UBM7|DHCR7_HUMAN	Q9UBM7	7-dehydrocholesterol reductase OS=Homo sapiens OX=9606 GN=DHCR7 PE=1 SV=1	34	55195	1	1	1	1	1.7	8.95	0.06
	sp|Q07020|RL18_HUMAN	Q07020	60S ribosomal protein L18 OS=Homo sapiens OX=9606 GN=RPL18 PE=1 SV=2	34	21735	1	1	1	1	6.9	11.73	0.15
	sp|P0C0S5|H2AZ_HUMAN	P0C0S5	Histone H2A.Z OS=Homo sapiens OX=9606 GN=H2AFZ PE=1 SV=2	34	13545	1	1	1	1	5.5	10.58	0.25
	sp|Q9P2I0|CPSF2_HUMAN	Q9P2I0	Cleavage and polyadenylation specificity factor subunit 2 OS=Homo sapiens OX=9606 GN=CPSF2 PE=1 SV=	34	89286	1	1	1	1	1.2	4.98	0.04
	sp|Q6NUQ4|TM214_HUMAN	Q6NUQ4	Transmembrane protein 214 OS=Homo sapiens OX=9606 GN=TMEM214 PE=1 SV=2	34	77957	1	1	1	1	1.5	9.28	0.04
	sp|Q8N1B4|VPS52_HUMAN	Q8N1B4	Vacuolar protein sorting-associated protein 52 homolog OS=Homo sapiens OX=9606 GN=VPS52 PE=1 SV=1	34	82512	1	1	1	1	1.7	5.7	0.04
	sp|P69905|HBA_HUMAN	P69905	Hemoglobin subunit alpha OS=Homo sapiens OX=9606 GN=HBA1 PE=1 SV=2	33	15305	1	1	1	1	6.3	8.72	0.22
	sp|Q9UP83|COG5_HUMAN	Q9UP83	Conserved oligomeric Golgi complex subunit 5 OS=Homo sapiens OX=9606 GN=COG5 PE=1 SV=3	33	93141	1	1	1	1	1.3	6.15	0.04
	sp|Q6S5L8|SHC4_HUMAN	Q6S5L8	SHC-transforming protein 4 OS=Homo sapiens OX=9606 GN=SHC4 PE=1 SV=1	33	69825	1	1	1	1	1.3	8.03	0.05
	sp|P35913|PDE6B_HUMAN	P35913	Rod cGMP-specific 3~,5~-cyclic phosphodiesterase subunit beta OS=Homo sapiens OX=9606 GN=PDE6B PE=1	32	99469	1	1	1	1	0.8	5.11	0.03
	sp|P10809|CH60_HUMAN	P10809	60 kDa heat shock protein, mitochondrial OS=Homo sapiens OX=9606 GN=HSPD1 PE=1 SV=2	32	61187	1	1	1	1	1.6	5.7	0.05
	sp|Q9UKV5|AMFR_HUMAN	Q9UKV5	E3 ubiquitin-protein ligase AMFR OS=Homo sapiens OX=9606 GN=AMFR PE=1 SV=2	32	73747	1	1	1	1	1.4	5.95	0.04
	sp|Q8WXH0|SYNE2_HUMAN	Q8WXH0	Nesprin-2 OS=Homo sapiens OX=9606 GN=SYNE2 PE=1 SV=3	32	801817	1	1	1	1	0.1	5.26	0
	sp|P54136|SYRC_HUMAN	P54136	Arginine--tRNA ligase, cytoplasmic OS=Homo sapiens OX=9606 GN=RARS PE=1 SV=2	31	76129	1	1	1	1	1.7	6.26	0.04
	sp|P36578|RL4_HUMAN	P36578	60S ribosomal protein L4 OS=Homo sapiens OX=9606 GN=RPL4 PE=1 SV=5	31	47953	1	1	1	1	2.1	11.07	0.07
	sp|P39023|RL3_HUMAN	P39023	60S ribosomal protein L3 OS=Homo sapiens OX=9606 GN=RPL3 PE=1 SV=2	30	46365	1	1	1	1	2.2	10.19	0.07
	sp|Q53F39|MPPE1_HUMAN	Q53F39	Metallophosphoesterase 1 OS=Homo sapiens OX=9606 GN=MPPE1 PE=1 SV=2	30	45682	1	1	1	1	1.8	6.71	0.07
	sp|P53618|COPB_HUMAN	P53618	Coatomer subunit beta OS=Homo sapiens OX=9606 GN=COPB1 PE=1 SV=3	29	108214	1	1	1	1	1.2	5.72	0.03
	sp|Q9NWH9|SLTM_HUMAN	Q9NWH9	SAFB-like transcription modulator OS=Homo sapiens OX=9606 GN=SLTM PE=1 SV=2	29	117364	1	1	1	1	1.3	7.7	0.03
	sp|P62249|RS16_HUMAN	P62249	40S ribosomal protein S16 OS=Homo sapiens OX=9606 GN=RPS16 PE=1 SV=2	28	16549	2	2	2	2	12.3	10.21	0.45
	sp|Q96QR8|PURB_HUMAN	Q96QR8	Transcriptional activator protein Pur-beta OS=Homo sapiens OX=9606 GN=PURB PE=1 SV=3	28	33392	1	1	1	1	1.9	5.35	0.1
	sp|P28331|NDUS1_HUMAN	P28331	NADH-ubiquinone oxidoreductase 75 kDa subunit, mitochondrial OS=Homo sapiens OX=9606 GN=NDUFS1 PE=1	28	80443	1	1	1	1	1.4	5.89	0.04
	sp|P51861|CDR1_HUMAN	P51861	Cerebellar degeneration-related antigen 1 OS=Homo sapiens OX=9606 GN=CDR1 PE=1 SV=2	28	31373	1	1	1	1	2.7	4.35	0.11
	sp|Q12774|ARHG5_HUMAN	Q12774	Rho guanine nucleotide exchange factor 5 OS=Homo sapiens OX=9606 GN=ARHGEF5 PE=1 SV=3	27	177888	1	1	1	1	0.5	5.37	0.02
	sp|P21333|FLNA_HUMAN	P21333	Filamin-A OS=Homo sapiens OX=9606 GN=FLNA PE=1 SV=4	25	283301	1	1	1	1	0.3	5.7	0.01
	sp|Q5VWK5|IL23R_HUMAN	Q5VWK5	Interleukin-23 receptor OS=Homo sapiens OX=9606 GN=IL23R PE=1 SV=3	17	72418	1	1	1	1	1.1	5.32	0.05
38KDa
	sp|P04406|G3P_HUMAN	P04406	Glyceraldehyde-3-phosphate dehydrogenase OS=Homo sapiens OX=9606 GN=GAPDH PE=1 SV=3	374	36201	11	11	6	6	19.4	8.57	0.85
	sp|Q99873|ANM1_HUMAN	Q99873	Protein arginine N-methyltransferase 1 OS=Homo sapiens OX=9606 GN=PRMT1 PE=1 SV=3	198	43061	6	6	5	5	12.4	5.18	0.45
	sp|Q9Y623|MYH4_HUMAN	Q9Y623	Myosin-4 OS=Homo sapiens OX=9606 GN=MYH4 PE=2 SV=2	190	223902	6	6	5	5	3.1	5.65	0.07
	sp|P27695|APEX1_HUMAN	P27695	DNA-(apurinic or apyrimidinic site) lyase OS=Homo sapiens OX=9606 GN=APEX1 PE=1 SV=2	170	35931	4	4	3	3	13.5	8.33	0.42
	sp|Q6FI81|CPIN1_HUMAN	Q6FI81	Anamorsin OS=Homo sapiens OX=9606 GN=CIAPIN1 PE=1 SV=2	144	34131	6	6	5	5	18.6	5.44	0.59
	sp|O43813|LANC1_HUMAN	O43813	Glutathione S-transferase LANCL1 OS=Homo sapiens OX=9606 GN=LANCL1 PE=1 SV=1	128	45995	5	5	4	4	11.3	7.86	0.32
	sp|Q01449|MLRA_HUMAN	Q01449	Myosin regulatory light chain 2, atrial isoform OS=Homo sapiens OX=9606 GN=MYL7 PE=1 SV=1	113	19607	3	3	2	2	19.4	4.83	0.37
	sp|P04083|ANXA1_HUMAN	P04083	Annexin A1 OS=Homo sapiens OX=9606 GN=ANXA1 PE=1 SV=2	107	38918	3	3	3	3	11	6.57	0.28
	sp|Q13765|NACA_HUMAN	Q13765	Nascent polypeptide-associated complex subunit alpha OS=Homo sapiens OX=9606 GN=NACA PE=1 SV=1	102	23370	3	3	3	3	19.5	4.52	0.49
	sp|O75390|CISY_HUMAN	O75390	Citrate synthase, mitochondrial OS=Homo sapiens OX=9606 GN=CS PE=1 SV=2	102	51908	1	1	1	1	3.4	8.45	0.06
	sp|Q15417|CNN3_HUMAN	Q15417	Calponin-3 OS=Homo sapiens OX=9606 GN=CNN3 PE=1 SV=1	97	36562	3	3	2	2	7.6	5.69	0.19
	sp|P32119|PRDX2_HUMAN	P32119	Peroxiredoxin-2 OS=Homo sapiens OX=9606 GN=PRDX2 PE=1 SV=5	93	22049	4	4	3	3	14.6	5.66	0.53
	sp|P04075|ALDOA_HUMAN	P04075	Fructose-bisphosphate aldolase A OS=Homo sapiens OX=9606 GN=ALDOA PE=1 SV=2	92	39851	3	3	3	3	9.6	8.3	0.27
	sp|P29692|EF1D_HUMAN	P29692	Elongation factor 1-delta OS=Homo sapiens OX=9606 GN=EEF1D PE=1 SV=5	85	31217	2	2	2	2	12.8	4.9	0.22
	sp|P40926|MDHM_HUMAN	P40926	Malate dehydrogenase, mitochondrial OS=Homo sapiens OX=9606 GN=MDH2 PE=1 SV=3	80	35937	3	3	3	3	11.5	8.92	0.3
	sp|P22626|ROA2_HUMAN	P22626	Heterogeneous nuclear ribonucleoproteins A2/B1 OS=Homo sapiens OX=9606 GN=HNRNPA2B1 PE=1 SV=2	77	37464	3	3	3	3	9.1	8.97	0.29
	sp|P06748|NPM_HUMAN	P06748	Nucleophosmin OS=Homo sapiens OX=9606 GN=NPM1 PE=1 SV=2	74	32726	2	2	1	1	4.4	4.64	0.1
	sp|O43684|BUB3_HUMAN	O43684	Mitotic checkpoint protein BUB3 OS=Homo sapiens OX=9606 GN=BUB3 PE=1 SV=1	74	37587	2	2	2	2	7.3	6.36	0.18
	sp|Q9BQA1|MEP50_HUMAN	Q9BQA1	Methylosome protein 50 OS=Homo sapiens OX=9606 GN=WDR77 PE=1 SV=1	67	37442	3	3	3	3	11.4	5.03	0.29
	sp|P05198|IF2A_HUMAN	P05198	Eukaryotic translation initiation factor 2 subunit 1 OS=Homo sapiens OX=9606 GN=EIF2S1 PE=1 SV=3	66	36374	1	1	1	1	3.8	5.02	0.09
	sp|P54105|ICLN_HUMAN	P54105	Methylosome subunit pICln OS=Homo sapiens OX=9606 GN=CLNS1A PE=1 SV=1	64	26370	1	1	1	1	5.5	3.97	0.13
	sp|Q9P035|HACD3_HUMAN	Q9P035	Very-long-chain (3R)-3-hydroxyacyl-CoA dehydratase 3 OS=Homo sapiens OX=9606 GN=HACD3 PE=1 SV=2	63	43360	2	2	2	2	5.8	9.04	0.16
	sp|P50914|RL14_HUMAN	P50914	60S ribosomal protein L14 OS=Homo sapiens OX=9606 GN=RPL14 PE=1 SV=4	61	23531	1	1	1	1	5.6	10.94	0.14
	sp|P23193|TCEA1_HUMAN	P23193	Transcription elongation factor A protein 1 OS=Homo sapiens OX=9606 GN=TCEA1 PE=1 SV=2	61	34404	2	2	2	2	7	8.64	0.2
	sp|Q15365|PCBP1_HUMAN	Q15365	Poly(rC)-binding protein 1 OS=Homo sapiens OX=9606 GN=PCBP1 PE=1 SV=2	57	37987	2	2	2	2	6.7	6.66	0.18
	sp|Q9BVA1|TBB2B_HUMAN	Q9BVA1	Tubulin beta-2B chain OS=Homo sapiens OX=9606 GN=TUBB2B PE=1 SV=1	56	50377	1	1	1	1	2.7	4.78	0.07
	sp|Q14847|LASP1_HUMAN	Q14847	LIM and SH3 domain protein 1 OS=Homo sapiens OX=9606 GN=LASP1 PE=1 SV=2	54	30097	2	2	1	1	5	6.61	0.11
	sp|Q9Y617|SERC_HUMAN	Q9Y617	Phosphoserine aminotransferase OS=Homo sapiens OX=9606 GN=PSAT1 PE=1 SV=2	51	40796	1	1	1	1	3	7.56	0.08
	sp|Q6UXH1|CREL2_HUMAN	Q6UXH1	Cysteine-rich with EGF-like domain protein 2 OS=Homo sapiens OX=9606 GN=CRELD2 PE=1 SV=1	51	40333	1	1	1	1	3.4	4.5	0.08
	sp|P12277|KCRB_HUMAN	P12277	Creatine kinase B-type OS=Homo sapiens OX=9606 GN=CKB PE=1 SV=1	50	42902	1	1	1	1	2.9	5.34	0.08
	sp|Q8NBK3|SUMF1_HUMAN	Q8NBK3	Formylglycine-generating enzyme OS=Homo sapiens OX=9606 GN=SUMF1 PE=1 SV=3	48	41158	1	1	1	1	4	6.18	0.08
	sp|P06732|KCRM_HUMAN	P06732	Creatine kinase M-type OS=Homo sapiens OX=9606 GN=CKM PE=1 SV=2	47	43302	1	1	1	1	1.8	6.77	0.08
	sp|O14958|CASQ2_HUMAN	O14958	Calsequestrin-2 OS=Homo sapiens OX=9606 GN=CASQ2 PE=1 SV=2	47	46521	1	1	1	1	3.3	4.22	0.07
	sp|P00505|AATM_HUMAN	P00505	Aspartate aminotransferase, mitochondrial OS=Homo sapiens OX=9606 GN=GOT2 PE=1 SV=3	45	47886	1	1	1	1	3.3	9.14	0.07
	sp|Q5T440|CAF17_HUMAN	Q5T440	Putative transferase CAF17, mitochondrial OS=Homo sapiens OX=9606 GN=IBA57 PE=1 SV=1	45	38473	1	1	1	1	4.2	9.88	0.09
	sp|Q7Z6M4|MTEF4_HUMAN	Q7Z6M4	Transcription termination factor 4, mitochondrial OS=Homo sapiens OX=9606 GN=MTERF4 PE=1 SV=3	44	44500	1	1	1	1	2.4	4.71	0.07
	sp|Q9Y2S7|PDIP2_HUMAN	Q9Y2S7	Polymerase delta-interacting protein 2 OS=Homo sapiens OX=9606 GN=POLDIP2 PE=1 SV=1	44	42235	1	1	1	1	4.3	8.8	0.08
	sp|P36551|HEM6_HUMAN	P36551	Oxygen-dependent coproporphyrinogen-III oxidase, mitochondrial OS=Homo sapiens OX=9606 GN=CPOX PE=1	43	50918	1	1	1	1	3.7	8.59	0.06
	sp|P45880|VDAC2_HUMAN	P45880	Voltage-dependent anion-selective channel protein 2 OS=Homo sapiens OX=9606 GN=VDAC2 PE=1 SV=2	42	32060	1	1	1	1	3.4	7.49	0.1
	sp|P05141|ADT2_HUMAN	P05141	ADP/ATP translocase 2 OS=Homo sapiens OX=9606 GN=SLC25A5 PE=1 SV=7	41	33059	1	1	1	1	3.4	9.71	0.1
	sp|P62258|1433E_HUMAN	P62258	14-3-3 protein epsilon OS=Homo sapiens OX=9606 GN=YWHAE PE=1 SV=1	41	29326	1	1	1	1	5.1	4.63	0.11
	sp|P28482|MK01_HUMAN	P28482	Mitogen-activated protein kinase 1 OS=Homo sapiens OX=9606 GN=MAPK1 PE=1 SV=3	41	41762	1	1	1	1	2.5	6.5	0.08
	sp|Q8WZ42|TITIN_HUMAN	Q8WZ42	Titin OS=Homo sapiens OX=9606 GN=TTN PE=1 SV=4	40	3842904	1	1	1	1	0	6.02	0
	sp|P61604|CH10_HUMAN	P61604	10 kDa heat shock protein, mitochondrial OS=Homo sapiens OX=9606 GN=HSPE1 PE=1 SV=2	40	10925	1	1	1	1	13.7	8.89	0.32
	sp|Q9H0V1|TM168_HUMAN	Q9H0V1	Transmembrane protein 168 OS=Homo sapiens OX=9606 GN=TMEM168 PE=2 SV=2	39	80957	1	1	1	1	1.4	8.34	0.04
	sp|P02511|CRYAB_HUMAN	P02511	Alpha-crystallin B chain OS=Homo sapiens OX=9606 GN=CRYAB PE=1 SV=2	39	20146	1	1	1	1	4.6	6.76	0.17
	sp|Q6NVY1|HIBCH_HUMAN	Q6NVY1	3-hydroxyisobutyryl-CoA hydrolase, mitochondrial OS=Homo sapiens OX=9606 GN=HIBCH PE=1 SV=2	38	43797	1	1	1	1	3.1	8.38	0.08
	sp|P37837|TALDO_HUMAN	P37837	Transaldolase OS=Homo sapiens OX=9606 GN=TALDO1 PE=1 SV=2	38	37688	1	1	1	1	3.6	6.36	0.09
	sp|O75521|ECI2_HUMAN	O75521	Enoyl-CoA delta isomerase 2, mitochondrial OS=Homo sapiens OX=9606 GN=ECI2 PE=1 SV=4	37	43957	1	1	1	1	2.3	9.13	0.08
	sp|Q9BUH8|BEGIN_HUMAN	Q9BUH8	Brain-enriched guanylate kinase-associated protein OS=Homo sapiens OX=9606 GN=BEGAIN PE=1 SV=1	36	65390	1	1	1	1	2	5.4	0.05
	sp|P40394|ADH7_HUMAN	P40394	Alcohol dehydrogenase class 4 mu/sigma chain OS=Homo sapiens OX=9606 GN=ADH7 PE=1 SV=2	35	42253	1	1	1	1	2.6	8.12	0.08
	sp|Q9H9S3|S61A2_HUMAN	Q9H9S3	Protein transport protein Sec61 subunit alpha isoform 2 OS=Homo sapiens OX=9606 GN=SEC61A2 PE=2 SV=	35	52670	1	1	1	1	1.9	8.31	0.06
	sp|P62753|RS6_HUMAN	P62753	40S ribosomal protein S6 OS=Homo sapiens OX=9606 GN=RPS6 PE=1 SV=1	35	28834	1	1	1	1	4.8	10.85	0.12
	sp|Q63HN8|RN213_HUMAN	Q63HN8	E3 ubiquitin-protein ligase RNF213 OS=Homo sapiens OX=9606 GN=RNF213 PE=1 SV=3	34	598557	1	1	1	1	0.2	6.05	0.01
	sp|Q9BQE3|TBA1C_HUMAN	Q9BQE3	Tubulin alpha-1C chain OS=Homo sapiens OX=9606 GN=TUBA1C PE=1 SV=1	34	50548	1	1	1	1	2	4.96	0.07
	sp|Q8IZC4|RTKN2_HUMAN	Q8IZC4	Rhotekin-2 OS=Homo sapiens OX=9606 GN=RTKN2 PE=2 SV=1	34	70172	1	1	1	1	2.5	8.03	0.05
	sp|Q96KB5|TOPK_HUMAN	Q96KB5	Lymphokine-activated killer T-cell-originated protein kinase OS=Homo sapiens OX=9606 GN=PBK PE=1 SV	34	36404	1	1	1	1	2.8	4.98	0.09
	sp|Q96J01|THOC3_HUMAN	Q96J01	THO complex subunit 3 OS=Homo sapiens OX=9606 GN=THOC3 PE=1 SV=1	34	39431	1	1	1	1	2.6	5.7	0.08
	sp|Q9UBS4|DJB11_HUMAN	Q9UBS4	DnaJ homolog subfamily B member 11 OS=Homo sapiens OX=9606 GN=DNAJB11 PE=1 SV=1	34	40774	1	1	1	1	3.1	5.81	0.08
	sp|Q8NEZ5|FBX22_HUMAN	Q8NEZ5	F-box only protein 22 OS=Homo sapiens OX=9606 GN=FBXO22 PE=1 SV=1	34	45278	2	2	2	2	6.2	6.61	0.15
	sp|Q9NVN8|GNL3L_HUMAN	Q9NVN8	Guanine nucleotide-binding protein-like 3-like protein OS=Homo sapiens OX=9606 GN=GNL3L PE=1 SV=1	33	66216	1	1	1	1	1.7	8.68	0.05
	sp|O00170|AIP_HUMAN	O00170	AH receptor-interacting protein OS=Homo sapiens OX=9606 GN=AIP PE=1 SV=2	33	38068	1	1	1	1	3.3	5.88	0.09
	sp|P69905|HBA_HUMAN	P69905	Hemoglobin subunit alpha OS=Homo sapiens OX=9606 GN=HBA1 PE=1 SV=2	33	15305	1	1	1	1	10.6	8.72	0.22
	sp|P55198|AF17_HUMAN	P55198	Protein AF-17 OS=Homo sapiens OX=9606 GN=MLLT6 PE=1 SV=3	33	113460	1	1	1	1	1.8	8.93	0.03
	sp|Q9H0D6|XRN2_HUMAN	Q9H0D6	5~-3~ exoribonuclease 2 OS=Homo sapiens OX=9606 GN=XRN2 PE=1 SV=1	33	109426	1	1	1	1	0.9	7.26	0.03
	sp|Q96N16|JKIP1_HUMAN	Q96N16	Janus kinase and microtubule-interacting protein 1 OS=Homo sapiens OX=9606 GN=JAKMIP1 PE=1 SV=1	33	73506	1	1	1	1	1.3	5.84	0.04
	sp|Q00325|MPCP_HUMAN	Q00325	Phosphate carrier protein, mitochondrial OS=Homo sapiens OX=9606 GN=SLC25A3 PE=1 SV=2	33	40525	1	1	1	1	3.3	9.45	0.08
	sp|P13995|MTDC_HUMAN	P13995	Bifunctional methylenetetrahydrofolate dehydrogenase/cyclohydrolase, mitochondrial OS=Homo sapiens	33	38042	1	1	1	1	3.4	8.86	0.09
	sp|Q5H9U9|DDX6L_HUMAN	Q5H9U9	Probable ATP-dependent RNA helicase DDX60-like OS=Homo sapiens OX=9606 GN=DDX60L PE=2 SV=2	32	199828	1	1	1	1	0.6	8.57	0.02
	sp|Q9NRN7|ADPPT_HUMAN	Q9NRN7	L-aminoadipate-semialdehyde dehydrogenase-phosphopantetheinyl transferase OS=Homo sapiens OX=9606 G	31	35981	1	1	1	1	2.6	6.35	0.09
	sp|Q9BVM2|DPCD_HUMAN	Q9BVM2	Protein DPCD OS=Homo sapiens OX=9606 GN=DPCD PE=1 SV=2	31	23396	1	1	1	1	3.4	9.11	0.14
	sp|P53384|NUBP1_HUMAN	P53384	Cytosolic Fe-S cluster assembly factor NUBP1 OS=Homo sapiens OX=9606 GN=NUBP1 PE=1 SV=2	26	35140	1	1	1	1	2.8	5.15	0.09
	sp|P36957|ODO2_HUMAN	P36957	Dihydrolipoyllysine-residue succinyltransferase component of 2-oxoglutarate dehydrogenase complex,	22	49067	1	1	1	1	1.8	9.11	0.07
	sp|Q5VWK5|IL23R_HUMAN	Q5VWK5	Interleukin-23 receptor OS=Homo sapiens OX=9606 GN=IL23R PE=1 SV=3	15	72418	1	1	1	1	1.1	5.32	0.05
36KDa
	NP_312577.1	NP_312577.1	T3SS secreted effector EspF [Escherichia coli O157:H7 str. Sakai]	294	25237	10	10	4	4	20.2	10.44	1.39
	sp|P21796|VDAC1_HUMAN	P21796	Voltage-dependent anion-selective channel protein 1 OS=Homo sapiens OX=9606 GN=VDAC1 PE=1 SV=2	199	30868	6	6	4	4	16.3	8.62	0.51
	sp|O00165|HAX1_HUMAN	O00165	HCLS1-associated protein X-1 OS=Homo sapiens OX=9606 GN=HAX1 PE=1 SV=2	142	31601	7	7	4	4	15.4	4.76	0.65
	sp|P36542|ATPG_HUMAN	P36542	ATP synthase subunit gamma, mitochondrial OS=Homo sapiens OX=9606 GN=ATP5F1C PE=1 SV=1	137	33032	9	9	5	5	16.8	9.23	0.78
	sp|Q9Y623|MYH4_HUMAN	Q9Y623	Myosin-4 OS=Homo sapiens OX=9606 GN=MYH4 PE=2 SV=2	120	223902	4	4	4	4	2.4	5.65	0.06
	sp|Q13347|EIF3I_HUMAN	Q13347	Eukaryotic translation initiation factor 3 subunit I OS=Homo sapiens OX=9606 GN=EIF3I PE=1 SV=1	115	36878	5	5	5	5	18.2	5.38	0.54
	sp|Q15006|EMC2_HUMAN	Q15006	ER membrane protein complex subunit 2 OS=Homo sapiens OX=9606 GN=EMC2 PE=1 SV=1	112	34982	3	3	3	3	11.4	6.15	0.31
	sp|Q01449|MLRA_HUMAN	Q01449	Myosin regulatory light chain 2, atrial isoform OS=Homo sapiens OX=9606 GN=MYL7 PE=1 SV=1	112	19607	2	2	1	1	9.1	4.83	0.17
	sp|P17661|DESM_HUMAN	P17661	Desmin OS=Homo sapiens OX=9606 GN=DES PE=1 SV=3	100	53560	2	2	1	1	2.3	5.21	0.06
	sp|Q9P035|HACD3_HUMAN	Q9P035	Very-long-chain (3R)-3-hydroxyacyl-CoA dehydratase 3 OS=Homo sapiens OX=9606 GN=HACD3 PE=1 SV=2	91	43360	2	2	2	2	5.8	9.04	0.16
	sp|P60709|ACTB_HUMAN	P60709	Actin, cytoplasmic 1 OS=Homo sapiens OX=9606 GN=ACTB PE=1 SV=1	89	42052	6	6	5	5	20.8	5.29	0.57
	sp|P35613|BASI_HUMAN	P35613	Basigin OS=Homo sapiens OX=9606 GN=BSG PE=1 SV=2	88	42573	4	4	4	4	12.5	5.39	0.35
	sp|P60891|PRPS1_HUMAN	P60891	Ribose-phosphate pyrophosphokinase 1 OS=Homo sapiens OX=9606 GN=PRPS1 PE=1 SV=2	78	35325	4	4	3	3	8.8	6.51	0.43
	sp|Q07955|SRSF1_HUMAN	Q07955	Serine/arginine-rich splicing factor 1 OS=Homo sapiens OX=9606 GN=SRSF1 PE=1 SV=2	73	27842	1	1	1	1	4.8	10.37	0.12
	sp|Q13505|MTX1_HUMAN	Q13505	Metaxin-1 OS=Homo sapiens OX=9606 GN=MTX1 PE=1 SV=3	72	51659	2	2	2	2	5.6	9.8	0.13
	sp|P05976|MYL1_HUMAN	P05976	Myosin light chain 1/3, skeletal muscle isoform OS=Homo sapiens OX=9606 GN=MYL1 PE=2 SV=3	68	21189	1	1	1	1	5.7	4.97	0.16
	sp|Q96FZ7|CHMP6_HUMAN	Q96FZ7	Charged multivesicular body protein 6 OS=Homo sapiens OX=9606 GN=CHMP6 PE=1 SV=3	68	23527	1	1	1	1	6.5	5.28	0.14
	sp|P62424|RL7A_HUMAN	P62424	60S ribosomal protein L7a OS=Homo sapiens OX=9606 GN=RPL7A PE=1 SV=2	67	30148	1	1	1	1	4.9	10.61	0.11
	sp|P35232|PHB_HUMAN	P35232	Prohibitin OS=Homo sapiens OX=9606 GN=PHB PE=1 SV=1	67	29843	2	2	2	2	8.1	5.57	0.24
	sp|P10599|THIO_HUMAN	P10599	Thioredoxin OS=Homo sapiens OX=9606 GN=TXN PE=1 SV=3	66	12015	1	1	1	1	12.4	4.82	0.29
	sp|P12236|ADT3_HUMAN	P12236	ADP/ATP translocase 3 OS=Homo sapiens OX=9606 GN=SLC25A6 PE=1 SV=4	64	33073	3	3	2	2	6.4	9.76	0.21
	sp|Q92522|H1X_HUMAN	Q92522	Histone H1x OS=Homo sapiens OX=9606 GN=H1FX PE=1 SV=1	64	22474	1	1	1	1	4.7	10.76	0.15
	sp|Q9BVG4|PBDC1_HUMAN	Q9BVG4	Protein PBDC1 OS=Homo sapiens OX=9606 GN=PBDC1 PE=1 SV=1	62	26155	2	2	2	2	8.6	4.72	0.27
	sp|P00387|NB5R3_HUMAN	P00387	NADH-cytochrome b5 reductase 3 OS=Homo sapiens OX=9606 GN=CYB5R3 PE=1 SV=3	61	34441	1	1	1	1	3.7	7.18	0.1
	sp|P07437|TBB5_HUMAN	P07437	Tubulin beta chain OS=Homo sapiens OX=9606 GN=TUBB PE=1 SV=2	60	50095	3	3	3	3	8.1	4.78	0.21
	sp|O15126|SCAM1_HUMAN	O15126	Secretory carrier-associated membrane protein 1 OS=Homo sapiens OX=9606 GN=SCAMP1 PE=1 SV=2	59	38295	1	1	1	1	3.8	7.03	0.09
	sp|Q9Y320|TMX2_HUMAN	Q9Y320	Thioredoxin-related transmembrane protein 2 OS=Homo sapiens OX=9606 GN=TMX2 PE=1 SV=1	59	34358	2	2	2	2	7.4	8.9	0.2
	sp|Q9H0U3|MAGT1_HUMAN	Q9H0U3	Magnesium transporter protein 1 OS=Homo sapiens OX=9606 GN=MAGT1 PE=1 SV=1	58	38411	2	2	2	2	5.7	9.68	0.18
	sp|Q86V81|THOC4_HUMAN	Q86V81	THO complex subunit 4 OS=Homo sapiens OX=9606 GN=ALYREF PE=1 SV=3	58	26872	1	1	1	1	4.3	11.15	0.12
	sp|P54920|SNAA_HUMAN	P54920	Alpha-soluble NSF attachment protein OS=Homo sapiens OX=9606 GN=NAPA PE=1 SV=3	58	33667	1	1	1	1	3.4	5.23	0.1
	sp|P16615|AT2A2_HUMAN	P16615	Sarcoplasmic/endoplasmic reticulum calcium ATPase 2 OS=Homo sapiens OX=9606 GN=ATP2A2 PE=1 SV=1	57	116336	2	2	2	2	3	5.23	0.06
	sp|Q9Y385|UB2J1_HUMAN	Q9Y385	Ubiquitin-conjugating enzyme E2 J1 OS=Homo sapiens OX=9606 GN=UBE2J1 PE=1 SV=2	57	35405	1	1	1	1	4.7	6.26	0.09
	sp|P61619|S61A1_HUMAN	P61619	Protein transport protein Sec61 subunit alpha isoform 1 OS=Homo sapiens OX=9606 GN=SEC61A1 PE=1 SV=2	56	52687	3	3	3	3	6.5	8.3	0.2
	sp|P54709|AT1B3_HUMAN	P54709	Sodium/potassium-transporting ATPase subunit beta-3 OS=Homo sapiens OX=9606 GN=ATP1B3 PE=1 SV=1	55	31834	3	3	2	2	7.5	8.58	0.22
	sp|Q9NWS8|RMND1_HUMAN	Q9NWS8	Required for meiotic nuclear division protein 1 homolog OS=Homo sapiens OX=9606 GN=RMND1 PE=1 SV=2	55	51970	2	2	2	2	4.2	8.88	0.13
	sp|P11142|HSP7C_HUMAN	P11142	Heat shock cognate 71 kDa protein OS=Homo sapiens OX=9606 GN=HSPA8 PE=1 SV=1	53	71082	1	1	1	1	1.9	5.37	0.05
	sp|P05198|IF2A_HUMAN	P05198	Eukaryotic translation initiation factor 2 subunit 1 OS=Homo sapiens OX=9606 GN=EIF2S1 PE=1 SV=3	53	36374	2	2	2	2	6.7	5.02	0.19
	sp|Q7KZN9|COX15_HUMAN	Q7KZN9	Cytochrome c oxidase assembly protein COX15 homolog OS=Homo sapiens OX=9606 GN=COX15 PE=1 SV=1	52	46343	1	1	1	1	2.7	9.85	0.07
	sp|P31151|S10A7_HUMAN	P31151	Protein S100-A7 OS=Homo sapiens OX=9606 GN=S100A7 PE=1 SV=4	51	11578	1	1	1	1	10.9	6.28	0.3
	sp|Q9HC07|TM165_HUMAN	Q9HC07	Transmembrane protein 165 OS=Homo sapiens OX=9606 GN=TMEM165 PE=1 SV=1	50	35055	1	1	1	1	3.4	6.54	0.09
	sp|Q9BYE4|SPR2G_HUMAN	Q9BYE4	Small proline-rich protein 2G OS=Homo sapiens OX=9606 GN=SPRR2G PE=3 SV=1	50	8779	1	1	1	1	17.8	8.3	0.4
	sp|Q6UWP7|LCLT1_HUMAN	Q6UWP7	Lysocardiolipin acyltransferase 1 OS=Homo sapiens OX=9606 GN=LCLAT1 PE=1 SV=1	50	49344	1	1	1	1	2.4	8.83	0.07
	sp|Q8NHP8|PLBL2_HUMAN	Q8NHP8	Putative phospholipase B-like 2 OS=Homo sapiens OX=9606 GN=PLBD2 PE=1 SV=2	50	65886	2	2	2	2	3.6	6.34	0.1
	sp|P67809|YBOX1_HUMAN	P67809	Nuclease-sensitive element-binding protein 1 OS=Homo sapiens OX=9606 GN=YBX1 PE=1 SV=3	49	35903	1	1	1	1	5.9	9.87	0.09
	sp|Q5BJH7|YIF1B_HUMAN	Q5BJH7	Protein YIF1B OS=Homo sapiens OX=9606 GN=YIF1B PE=1 SV=1	48	34527	1	1	1	1	4.1	9.21	0.1
	sp|Q9P0L0|VAPA_HUMAN	Q9P0L0	Vesicle-associated membrane protein-associated protein A OS=Homo sapiens OX=9606 GN=VAPA PE=1 SV=3	48	28103	1	1	1	1	4.8	8.8	0.12
	sp|P0C0S5|H2AZ_HUMAN	P0C0S5	Histone H2A.Z OS=Homo sapiens OX=9606 GN=H2AFZ PE=1 SV=2	48	13545	1	1	1	1	7	10.58	0.25
	sp|O14979|HNRDL_HUMAN	O14979	Heterogeneous nuclear ribonucleoprotein D-like OS=Homo sapiens OX=9606 GN=HNRNPDL PE=1 SV=3	46	46580	1	1	1	1	2.4	9.59	0.07
	sp|Q9Y394|DHRS7_HUMAN	Q9Y394	Dehydrogenase/reductase SDR family member 7 OS=Homo sapiens OX=9606 GN=DHRS7 PE=1 SV=1	46	38673	2	2	2	2	5.6	8.59	0.18
	sp|P03905|NU4M_HUMAN	P03905	NADH-ubiquinone oxidoreductase chain 4 OS=Homo sapiens OX=9606 GN=MT-ND4 PE=1 SV=1	44	51718	1	1	1	1	2.2	9.4	0.06
	sp|Q9Y375|CIA30_HUMAN	Q9Y375	Complex I intermediate-associated protein 30, mitochondrial OS=Homo sapiens OX=9606 GN=NDUFAF1 PE=1 SV=2	44	37797	3	3	3	3	8.9	7.11	0.29
	sp|P12277|KCRB_HUMAN	P12277	Creatine kinase B-type OS=Homo sapiens OX=9606 GN=CKB PE=1 SV=1	44	42902	1	1	1	1	2.9	5.34	0.08
	sp|P07996|TSP1_HUMAN	P07996	Thrombospondin-1 OS=Homo sapiens OX=9606 GN=THBS1 PE=1 SV=2	44	133291	1	1	1	1	1.2	4.71	0.02
	sp|Q9Y6C9|MTCH2_HUMAN	Q9Y6C9	Mitochondrial carrier homolog 2 OS=Homo sapiens OX=9606 GN=MTCH2 PE=1 SV=1	43	33936	1	1	1	1	3	8.25	0.1
	sp|P48735|IDHP_HUMAN	P48735	Isocitrate dehydrogenase [NADP], mitochondrial OS=Homo sapiens OX=9606 GN=IDH2 PE=1 SV=2	43	51333	1	1	1	1	2	8.88	0.06
	sp|Q92743|HTRA1_HUMAN	Q92743	Serine protease HTRA1 OS=Homo sapiens OX=9606 GN=HTRA1 PE=1 SV=1	43	52167	1	1	1	1	1.7	8.09	0.06
	sp|A6NHQ2|FBLL1_HUMAN	A6NHQ2	rRNA/tRNA 2~-O-methyltransferase fibrillarin-like protein 1 OS=Homo sapiens OX=9606 GN=FBLL1 PE=3 SV=2	43	34839	2	2	2	2	6.3	10.35	0.2
	sp|P36955|PEDF_HUMAN	P36955	Pigment epithelium-derived factor OS=Homo sapiens OX=9606 GN=SERPINF1 PE=1 SV=4	42	46454	1	1	1	1	2.9	5.97	0.07
	sp|Q08188|TGM3_HUMAN	Q08188	Protein-glutamine gamma-glutamyltransferase E OS=Homo sapiens OX=9606 GN=TGM3 PE=1 SV=4	42	76926	1	1	1	1	1.6	5.62	0.04
	sp|Q5JTV8|TOIP1_HUMAN	Q5JTV8	Torsin-1A-interacting protein 1 OS=Homo sapiens OX=9606 GN=TOR1AIP1 PE=1 SV=2	41	66379	1	1	1	1	2.1	8.22	0.05
	sp|P60866|RS20_HUMAN	P60866	40S ribosomal protein S20 OS=Homo sapiens OX=9606 GN=RPS20 PE=1 SV=1	41	13478	1	1	1	1	9.2	9.95	0.25
	sp|P10412|H14_HUMAN	P10412	Histone H1.4 OS=Homo sapiens OX=9606 GN=HIST1H1E PE=1 SV=2	40	21852	1	1	1	1	5	11.03	0.15
	sp|Q8IWF6|DEN6A_HUMAN	Q8IWF6	Protein DENND6A OS=Homo sapiens OX=9606 GN=DENND6A PE=1 SV=1	40	70215	1	1	1	1	2	8.52	0.05
	sp|P35250|RFC2_HUMAN	P35250	Replication factor C subunit 2 OS=Homo sapiens OX=9606 GN=RFC2 PE=1 SV=3	39	39588	1	1	1	1	4.8	6.04	0.08
	sp|P40925|MDHC_HUMAN	P40925	Malate dehydrogenase, cytoplasmic OS=Homo sapiens OX=9606 GN=MDH1 PE=1 SV=4	39	36631	1	1	1	1	3.6	6.91	0.09
	sp|O75477|ERLN1_HUMAN	O75477	Erlin-1 OS=Homo sapiens OX=9606 GN=ERLIN1 PE=1 SV=2	39	39318	2	2	2	2	5.5	7.67	0.18
	sp|Q99798|ACON_HUMAN	Q99798	Aconitate hydratase, mitochondrial OS=Homo sapiens OX=9606 GN=ACO2 PE=1 SV=2	38	86113	1	1	1	1	1.7	7.36	0.04
	sp|P25398|RS12_HUMAN	P25398	40S ribosomal protein S12 OS=Homo sapiens OX=9606 GN=RPS12 PE=1 SV=3	38	14905	1	1	1	1	7.6	6.81	0.23
	sp|O00487|PSDE_HUMAN	O00487	26S proteasome non-ATPase regulatory subunit 14 OS=Homo sapiens OX=9606 GN=PSMD14 PE=1 SV=1	38	34726	1	1	1	1	4.2	6.06	0.1
	sp|P00505|AATM_HUMAN	P00505	Aspartate aminotransferase, mitochondrial OS=Homo sapiens OX=9606 GN=GOT2 PE=1 SV=3	38	47886	1	1	1	1	3.3	9.14	0.07
	sp|O14746|TERT_HUMAN	O14746	Telomerase reverse transcriptase OS=Homo sapiens OX=9606 GN=TERT PE=1 SV=1	38	128570	1	1	1	1	0.8	10.54	0.03
	sp|Q9UNQ2|DIM1_HUMAN	Q9UNQ2	Probable dimethyladenosine transferase OS=Homo sapiens OX=9606 GN=DIMT1 PE=1 SV=1	37	35499	1	1	1	1	3.2	10.01	0.09
	sp|Q9UFE4|CCD39_HUMAN	Q9UFE4	Coiled-coil domain-containing protein 39 OS=Homo sapiens OX=9606 GN=CCDC39 PE=2 SV=3	37	110346	1	1	1	1	1	6.1	0.03
	sp|Q9Y4L1|HYOU1_HUMAN	Q9Y4L1	Hypoxia up-regulated protein 1 OS=Homo sapiens OX=9606 GN=HYOU1 PE=1 SV=1	37	111494	1	1	1	1	1.2	5.16	0.03
	sp|A8MPX8|PP2D1_HUMAN	A8MPX8	Protein phosphatase 2C-like domain-containing protein 1 OS=Homo sapiens OX=9606 GN=PP2D1 PE=2 SV=2	37	72396	1	1	1	1	1.1	8.93	0.05
	sp|P62913|RL11_HUMAN	P62913	60S ribosomal protein L11 OS=Homo sapiens OX=9606 GN=RPL11 PE=1 SV=2	37	20468	1	1	1	1	7.9	9.64	0.16
	sp|A6NMY6|AXA2L_HUMAN	A6NMY6	Putative annexin A2-like protein OS=Homo sapiens OX=9606 GN=ANXA2P2 PE=5 SV=2	36	38806	1	1	1	1	3.2	6.49	0.09
	sp|O95299|NDUAA_HUMAN	O95299	NADH dehydrogenase [ubiquinone] 1 alpha subcomplex subunit 10, mitochondrial OS=Homo sapiens OX=9606 GN=NDUFA10 PE=1 SV=1	36	41067	1	1	1	1	3.4	8.67	0.08
	sp|P48788|TNNI2_HUMAN	P48788	Troponin I, fast skeletal muscle OS=Homo sapiens OX=9606 GN=TNNI2 PE=1 SV=2	36	21496	1	1	1	1	7.7	8.87	0.16
	sp|P0C221|CC175_HUMAN	P0C221	Coiled-coil domain-containing protein 175 OS=Homo sapiens OX=9606 GN=CCDC175 PE=4 SV=2	36	94023	1	1	1	1	1.1	6.34	0.03
	sp|Q9NYK5|RM39_HUMAN	Q9NYK5	39S ribosomal protein L39, mitochondrial OS=Homo sapiens OX=9606 GN=MRPL39 PE=1 SV=3	36	39200	1	1	1	1	3.3	7.56	0.08
	sp|P31944|CASPE_HUMAN	P31944	Caspase-14 OS=Homo sapiens OX=9606 GN=CASP14 PE=1 SV=2	36	27947	1	1	1	1	4.5	5.44	0.12
	sp|P09496|CLCA_HUMAN	P09496	Clathrin light chain A OS=Homo sapiens OX=9606 GN=CLTA PE=1 SV=1	35	27174	1	1	1	1	3.2	4.43	0.12
	sp|P36873|PP1G_HUMAN	P36873	Serine/threonine-protein phosphatase PP1-gamma catalytic subunit OS=Homo sapiens OX=9606 GN=PPP1CC PE=1 SV=1	35	37701	1	1	1	1	3.1	6.13	0.09
	sp|Q9BRL6|SRSF8_HUMAN	Q9BRL6	Serine/arginine-rich splicing factor 8 OS=Homo sapiens OX=9606 GN=SRSF8 PE=1 SV=1	35	32382	1	1	1	1	2.8	11.72	0.1
	sp|Q86UD1|OAF_HUMAN	Q86UD1	Out at first protein homolog OS=Homo sapiens OX=9606 GN=OAF PE=2 SV=1	35	31239	1	1	1	1	3.3	6.39	0.11
	sp|Q9H0V1|TM168_HUMAN	Q9H0V1	Transmembrane protein 168 OS=Homo sapiens OX=9606 GN=TMEM168 PE=2 SV=2	35	80957	1	1	1	1	1.4	8.34	0.04
	sp|P15880|RS2_HUMAN	P15880	40S ribosomal protein S2 OS=Homo sapiens OX=9606 GN=RPS2 PE=1 SV=2	35	31590	1	1	1	1	3.8	10.25	0.11
	sp|P27348|1433T_HUMAN	P27348	14-3-3 protein theta OS=Homo sapiens OX=9606 GN=YWHAQ PE=1 SV=1	35	28032	1	1	1	1	5.7	4.68	0.12
	sp|P57076|CF298_HUMAN	P57076	Cilia- and flagella-associated protein 298 OS=Homo sapiens OX=9606 GN=CFAP298 PE=1 SV=1	34	33374	1	1	1	1	3.8	6.99	0.1
	sp|Q5JWF2|GNAS1_HUMAN	Q5JWF2	Guanine nucleotide-binding protein G(s) subunit alpha isoforms XLas OS=Homo sapiens OX=9606 GN=GNAS PE=1 SV=2	34	111697	1	1	1	1	1.1	4.91	0.03
	sp|A2RRH5|WDR27_HUMAN	A2RRH5	WD repeat-containing protein 27 OS=Homo sapiens OX=9606 GN=WDR27 PE=1 SV=3	34	91976	1	1	1	1	0.6	8.25	0.04
	sp|P05109|S10A8_HUMAN	P05109	Protein S100-A8 OS=Homo sapiens OX=9606 GN=S100A8 PE=1 SV=1	34	10885	1	1	1	1	11.8	6.51	0.32
	sp|Q6IS14|IF5AL_HUMAN	Q6IS14	Eukaryotic translation initiation factor 5A-1-like OS=Homo sapiens OX=9606 GN=EIF5AL1 PE=2 SV=2	34	16990	1	1	1	1	7.8	4.85	0.2
	sp|P24534|EF1B_HUMAN	P24534	Elongation factor 1-beta OS=Homo sapiens OX=9606 GN=EEF1B2 PE=1 SV=3	34	24919	1	1	1	1	5.8	4.5	0.13
	sp|Q8N3D4|EH1L1_HUMAN	Q8N3D4	EH domain-binding protein 1-like protein 1 OS=Homo sapiens OX=9606 GN=EHBP1L1 PE=1 SV=2	34	162554	1	1	1	1	0.4	4.8	0.02
	sp|P69905|HBA_HUMAN	P69905	Hemoglobin subunit alpha OS=Homo sapiens OX=9606 GN=HBA1 PE=1 SV=2	34	15305	1	1	1	1	8.5	8.72	0.22
	sp|Q01469|FABP5_HUMAN	Q01469	Fatty acid-binding protein 5 OS=Homo sapiens OX=9606 GN=FABP5 PE=1 SV=3	34	15497	1	1	1	1	8.1	6.6	0.22
	sp|Q96B26|EXOS8_HUMAN	Q96B26	Exosome complex component RRP43 OS=Homo sapiens OX=9606 GN=EXOSC8 PE=1 SV=1	34	30591	1	1	1	1	4.7	5.17	0.11
	sp|Q8N954|GPT11_HUMAN	Q8N954	G patch domain-containing protein 11 OS=Homo sapiens OX=9606 GN=GPATCH11 PE=1 SV=4	33	33542	2	2	2	2	8.1	5.68	0.21
	sp|Q9BVM2|DPCD_HUMAN	Q9BVM2	Protein DPCD OS=Homo sapiens OX=9606 GN=DPCD PE=1 SV=2	33	23396	1	1	1	1	3.4	9.11	0.14
	sp|P09382|LEG1_HUMAN	P09382	Galectin-1 OS=Homo sapiens OX=9606 GN=LGALS1 PE=1 SV=2	32	15048	1	1	1	1	5.9	5.34	0.23
	sp|Q8NEW0|ZNT7_HUMAN	Q8NEW0	Zinc transporter 7 OS=Homo sapiens OX=9606 GN=SLC30A7 PE=2 SV=1	32	41941	1	1	1	1	1.6	6.43	0.08
	sp|O75031|HSF2B_HUMAN	O75031	Heat shock factor 2-binding protein OS=Homo sapiens OX=9606 GN=HSF2BP PE=1 SV=1	31	38020	1	1	1	1	3	5.43	0.09
	sp|Q96KG9|SCYL1_HUMAN	Q96KG9	N-terminal kinase-like protein OS=Homo sapiens OX=9606 GN=SCYL1 PE=1 SV=1	31	90202	1	1	1	1	1.1	5.94	0.04
	sp|P43307|SSRA_HUMAN	P43307	Translocon-associated protein subunit alpha OS=Homo sapiens OX=9606 GN=SSR1 PE=1 SV=3	31	32215	1	1	1	1	2.8	4.39	0.1
	sp|Q13601|KRR1_HUMAN	Q13601	KRR1 small subunit processome component homolog OS=Homo sapiens OX=9606 GN=KRR1 PE=1 SV=4	31	43866	1	1	1	1	1.8	9.78	0.08
	sp|P55735|SEC13_HUMAN	P55735	Protein SEC13 homolog OS=Homo sapiens OX=9606 GN=SEC13 PE=1 SV=3	30	36031	1	1	1	1	3.4	5.22	0.09
	sp|Q8TE85|GRHL3_HUMAN	Q8TE85	Grainyhead-like protein 3 homolog OS=Homo sapiens OX=9606 GN=GRHL3 PE=1 SV=3	30	70984	1	1	1	1	4	6.4	0.05
	sp|P99999|CYC_HUMAN	P99999	Cytochrome c OS=Homo sapiens OX=9606 GN=CYCS PE=1 SV=2	30	11855	1	1	1	1	7.6	9.59	0.29
	sp|Q9HBH5|RDH14_HUMAN	Q9HBH5	Retinol dehydrogenase 14 OS=Homo sapiens OX=9606 GN=RDH14 PE=1 SV=1	29	37184	1	1	1	1	2.4	9.02	0.09
	sp|Q9H9J2|RM44_HUMAN	Q9H9J2	39S ribosomal protein L44, mitochondrial OS=Homo sapiens OX=9606 GN=MRPL44 PE=1 SV=1	28	37854	1	1	1	1	1.8	8.64	0.09
	sp|Q9NRZ5|PLCD_HUMAN	Q9NRZ5	1-acyl-sn-glycerol-3-phosphate acyltransferase delta OS=Homo sapiens OX=9606 GN=AGPAT4 PE=1 SV=1	28	44563	1	1	1	1	2.6	8.95	0.07
	sp|Q99519|NEUR1_HUMAN	Q99519	Sialidase-1 OS=Homo sapiens OX=9606 GN=NEU1 PE=1 SV=1	24	45952	1	1	1	1	2.2	5.58	0.07
	sp|Q9HCF6|TRPM3_HUMAN	Q9HCF6	Transient receptor potential cation channel subfamily M member 3 OS=Homo sapiens OX=9606 GN=TRPM3 PE=2 SV=4	23	199155	1	1	1	1	0.4	6.74	0.02
	sp|P13667|PDIA4_HUMAN	P13667	Protein disulfide-isomerase A4 OS=Homo sapiens OX=9606 GN=PDIA4 PE=1 SV=2	13	73229	1	1	1	1	1.2	4.96	0.04
