# Supplementary material for: An Escherichia coli Effector Protein EspF May Induce Host DNA Damage via Interaction With SMC1
Source: Front Microbiol. 2021 May 26;12:682064. doi: 10.3389/fmicb.2021.682064 (PMC8188558; doi:10.3389/fmicb.2021.682064)
Supplement: Supplementary Table 2 — The list of the proteins interacting with EspF-N protein. [file Table_2.XLSX]

## Sheet: Table S2
Table S2 The list of the proteins interacting with EspF-N protein
Protein Accession	Protein description	Protein score	MW	Protein matches	Protein matches	Protein sequences	Protein sequences	Protein cover Percent	PI	emPAI
sp|P11142|HSP7C_HUMAN	Heat shock cognate 71 kDa protein OS=Homo sapiens OX=9606 GN=HSPA8 PE=1 SV=1	765	71082	31	31	16	16	26.8	5.37	1.7
sp|P07437|TBB5_HUMAN	Tubulin beta chain OS=Homo sapiens OX=9606 GN=TUBB PE=1 SV=2	736	50095	32	32	11	11	26.4	4.78	1.77
sp|P0DMV8|HS71A_HUMAN	Heat shock 70 kDa protein 1A OS=Homo sapiens OX=9606 GN=HSPA1A PE=1 SV=1	596	70294	25	25	14	14	24	5.48	1.28
sp|P11021|BIP_HUMAN	Endoplasmic reticulum chaperone BiP OS=Homo sapiens OX=9606 GN=HSPA5 PE=1 SV=2	579	72402	17	17	12	12	22.2	5.07	0.78
sp|Q13509|TBB3_HUMAN	Tubulin beta-3 chain OS=Homo sapiens OX=9606 GN=TUBB3 PE=1 SV=2	562	50856	23	23	8	8	19.3	4.83	1.13
sp|Q9BVA1|TBB2B_HUMAN	Tubulin beta-2B chain OS=Homo sapiens OX=9606 GN=TUBB2B PE=1 SV=1	494	50377	25	25	9	9	21.6	4.78	1.28
sp|P38646|GRP75_HUMAN	Stress-70 protein, mitochondrial OS=Homo sapiens OX=9606 GN=HSPA9 PE=1 SV=2	437	73920	11	11	8	8	15.5	5.87	0.42
sp|Q16891|MIC60_HUMAN	MICOS complex subunit MIC60 OS=Homo sapiens OX=9606 GN=IMMT PE=1 SV=1	433	84026	18	18	12	12	16.2	6.08	0.64
sp|P27824|CALX_HUMAN	Calnexin OS=Homo sapiens OX=9606 GN=CANX PE=1 SV=2	430	67982	17	17	13	13	22.6	4.47	1.23
sp|Q12906|ILF3_HUMAN	Interleukin enhancer-binding factor 3 OS=Homo sapiens OX=9606 GN=ILF3 PE=1 SV=3	399	95678	20	20	13	13	15.3	8.86	0.77
sp|O43143|DHX15_HUMAN	Pre-mRNA-splicing factor ATP-dependent RNA helicase DHX15 OS=Homo sapiens OX=9606 GN=DHX15 PE=1 SV=2	323	91673	11	11	9	9	12.8	7.12	0.42
sp|P47897|SYQ_HUMAN	Glutamine--tRNA ligase OS=Homo sapiens OX=9606 GN=QARS PE=1 SV=1	256	88655	13	13	12	12	17.2	6.71	0.6
sp|P68363|TBA1B_HUMAN	Tubulin alpha-1B chain OS=Homo sapiens OX=9606 GN=TUBA1B PE=1 SV=1	240	50804	11	11	8	8	20.8	4.94	0.87
sp|Q58FF6|H90B4_HUMAN	Putative heat shock protein HSP 90-beta 4 OS=Homo sapiens OX=9606 GN=HSP90AB4P PE=5 SV=1	223	58855	11	11	6	6	8.9	4.65	0.55
sp|P55072|TERA_HUMAN	Transitional endoplasmic reticulum ATPase OS=Homo sapiens OX=9606 GN=VCP PE=1 SV=4	216	89950	12	12	12	12	15	5.14	0.54
NP_312577.1	T3SS secreted effector EspF [Escherichia coli O157:H7 str. Sakai]	213	25237	6	6	2	2	12.9	10.44	0.65
sp|Q92499|DDX1_HUMAN	ATP-dependent RNA helicase DDX1 OS=Homo sapiens OX=9606 GN=DDX1 PE=1 SV=2	200	83349	14	14	10	10	14.2	6.81	0.53
sp|O43395|PRPF3_HUMAN	U4/U6 small nuclear ribonucleoprotein Prp3 OS=Homo sapiens OX=9606 GN=PRPF3 PE=1 SV=2	177	77652	7	7	6	6	10.5	9.5	0.28
sp|P60709|ACTB_HUMAN	Actin, cytoplasmic 1 OS=Homo sapiens OX=9606 GN=ACTB PE=1 SV=1	174	42052	9	9	6	6	21.1	5.29	0.7
sp|Q92841|DDX17_HUMAN	Probable ATP-dependent RNA helicase DDX17 OS=Homo sapiens OX=9606 GN=DDX17 PE=1 SV=2	167	80906	9	9	7	7	10	8.53	0.32
sp|P13010|XRCC5_HUMAN	X-ray repair cross-complementing protein 5 OS=Homo sapiens OX=9606 GN=XRCC5 PE=1 SV=3	162	83222	10	10	9	9	10.4	5.55	0.42
sp|P11940|PABP1_HUMAN	Polyadenylate-binding protein 1 OS=Homo sapiens OX=9606 GN=PABPC1 PE=1 SV=2	156	70854	7	7	7	7	11.8	9.52	0.37
sp|Q13200|PSMD2_HUMAN	26S proteasome non-ATPase regulatory subunit 2 OS=Homo sapiens OX=9606 GN=PSMD2 PE=1 SV=3	150	100877	9	9	6	6	8.4	5.08	0.25
sp|P50416|CPT1A_HUMAN	Carnitine O-palmitoyltransferase 1, liver isoform OS=Homo sapiens OX=9606 GN=CPT1A PE=1 SV=2	149	88995	7	7	7	7	10	8.85	0.29
sp|P17844|DDX5_HUMAN	Probable ATP-dependent RNA helicase DDX5 OS=Homo sapiens OX=9606 GN=DDX5 PE=1 SV=1	147	69618	7	7	6	6	9.6	9.06	0.32
sp|P14625|ENPL_HUMAN	Endoplasmin OS=Homo sapiens OX=9606 GN=HSP90B1 PE=1 SV=1	146	92696	6	6	3	3	4	4.76	0.15
sp|P05023|AT1A1_HUMAN	Sodium/potassium-transporting ATPase subunit alpha-1 OS=Homo sapiens OX=9606 GN=ATP1A1 PE=1 SV=1	140	114135	7	7	5	5	6.7	5.33	0.15
sp|Q01844|EWS_HUMAN	RNA-binding protein EWS OS=Homo sapiens OX=9606 GN=EWSR1 PE=1 SV=1	139	68721	8	8	5	5	9.9	9.37	0.32
sp|Q9BUJ2|HNRL1_HUMAN	Heterogeneous nuclear ribonucleoprotein U-like protein 1 OS=Homo sapiens OX=9606 GN=HNRNPUL1 PE=1 SV=2	136	96250	6	6	5	5	7.8	6.49	0.18
sp|Q9NR30|DDX21_HUMAN	Nucleolar RNA helicase 2 OS=Homo sapiens OX=9606 GN=DDX21 PE=1 SV=5	134	87804	8	8	7	7	9.6	9.32	0.34
sp|Q09161|NCBP1_HUMAN	Nuclear cap-binding protein subunit 1 OS=Homo sapiens OX=9606 GN=NCBP1 PE=1 SV=1	130	92864	4	4	4	4	5.7	5.99	0.15
sp|P60866|RS20_HUMAN	40S ribosomal protein S20 OS=Homo sapiens OX=9606 GN=RPS20 PE=1 SV=1	123	13478	4	4	3	3	25.2	9.95	1.48
sp|O00571|DDX3X_HUMAN	ATP-dependent RNA helicase DDX3X OS=Homo sapiens OX=9606 GN=DDX3X PE=1 SV=3	122	73597	5	5	5	5	7.9	6.73	0.24
sp|Q13310|PABP4_HUMAN	Polyadenylate-binding protein 4 OS=Homo sapiens OX=9606 GN=PABPC4 PE=1 SV=1	121	71080	6	6	5	5	6.7	9.31	0.31
sp|P19338|NUCL_HUMAN	Nucleolin OS=Homo sapiens OX=9606 GN=NCL PE=1 SV=3	120	76625	5	5	4	4	5.1	4.6	0.18
sp|Q9Y623|MYH4_HUMAN	Myosin-4 OS=Homo sapiens OX=9606 GN=MYH4 PE=2 SV=2	120	223902	5	5	4	4	2.4	5.65	0.06
sp|P56192|SYMC_HUMAN	Methionine--tRNA ligase, cytoplasmic OS=Homo sapiens OX=9606 GN=MARS PE=1 SV=2	120	102249	6	6	4	4	5.2	5.82	0.21
sp|Q8N1F7|NUP93_HUMAN	Nuclear pore complex protein Nup93 OS=Homo sapiens OX=9606 GN=NUP93 PE=1 SV=2	118	93943	4	4	4	4	6.1	5.5	0.15
sp|P04843|RPN1_HUMAN	Dolichyl-diphosphooligosaccharide--protein glycosyltransferase subunit 1 OS=Homo sapiens OX=9606 GN=RPN1 PE=1 SV=1	116	68641	4	4	4	4	8.2	5.96	0.21
sp|Q12931|TRAP1_HUMAN	Heat shock protein 75 kDa, mitochondrial OS=Homo sapiens OX=9606 GN=TRAP1 PE=1 SV=3	115	80345	4	4	4	4	6.7	8.3	0.17
sp|P35606|COPB2_HUMAN	Coatomer subunit beta~ OS=Homo sapiens OX=9606 GN=COPB2 PE=1 SV=2	111	103278	6	6	6	6	7.1	5.15	0.21
sp|Q01449|MLRA_HUMAN	Myosin regulatory light chain 2, atrial isoform OS=Homo sapiens OX=9606 GN=MYL7 PE=1 SV=1	110	19607	2	2	1	1	9.1	4.83	0.17
sp|Q8IXB1|DJC10_HUMAN	DnaJ homolog subfamily C member 10 OS=Homo sapiens OX=9606 GN=DNAJC10 PE=1 SV=2	110	92333	8	8	4	4	4.9	6.78	0.15
sp|P17661|DESM_HUMAN	Desmin OS=Homo sapiens OX=9606 GN=DES PE=1 SV=3	110	53560	3	3	2	2	5.5	5.21	0.13
sp|Q14974|IMB1_HUMAN	Importin subunit beta-1 OS=Homo sapiens OX=9606 GN=KPNB1 PE=1 SV=2	110	98420	7	7	6	6	7.8	4.68	0.26
sp|P13639|EF2_HUMAN	Elongation factor 2 OS=Homo sapiens OX=9606 GN=EEF2 PE=1 SV=4	109	96246	5	5	5	5	6.2	6.41	0.18
sp|Q92945|FUBP2_HUMAN	Far upstream element-binding protein 2 OS=Homo sapiens OX=9606 GN=KHSRP PE=1 SV=4	107	73355	4	4	3	3	4.6	6.85	0.14
sp|O75477|ERLN1_HUMAN	Erlin-1 OS=Homo sapiens OX=9606 GN=ERLIN1 PE=1 SV=2	106	39318	3	3	3	3	10.9	7.67	0.27
sp|Q9UGP8|SEC63_HUMAN	Translocation protein SEC63 homolog OS=Homo sapiens OX=9606 GN=SEC63 PE=1 SV=2	106	88341	3	3	3	3	4.3	5.21	0.12
sp|Q13724|MOGS_HUMAN	Mannosyl-oligosaccharide glucosidase OS=Homo sapiens OX=9606 GN=MOGS PE=1 SV=5	104	92032	6	6	5	5	6.9	8.97	0.19
sp|P35222|CTNB1_HUMAN	Catenin beta-1 OS=Homo sapiens OX=9606 GN=CTNNB1 PE=1 SV=1	104	86069	3	3	3	3	4.4	5.53	0.12
sp|P54136|SYRC_HUMAN	Arginine--tRNA ligase, cytoplasmic OS=Homo sapiens OX=9606 GN=RARS PE=1 SV=2	100	76129	4	4	4	4	6.4	6.26	0.18
sp|Q7Z2K6|ERMP1_HUMAN	Endoplasmic reticulum metallopeptidase 1 OS=Homo sapiens OX=9606 GN=ERMP1 PE=1 SV=2	99	101023	2	2	2	2	2	7.2	0.07
sp|Q08945|SSRP1_HUMAN	FACT complex subunit SSRP1 OS=Homo sapiens OX=9606 GN=SSRP1 PE=1 SV=1	98	81367	5	5	5	5	6.9	6.45	0.22
sp|Q8N8S7|ENAH_HUMAN	Protein enabled homolog OS=Homo sapiens OX=9606 GN=ENAH PE=1 SV=2	97	66584	3	3	2	2	3.7	6.51	0.16
sp|P62917|RL8_HUMAN	60S ribosomal protein L8 OS=Homo sapiens OX=9606 GN=RPL8 PE=1 SV=2	94	28235	3	3	2	2	10.5	11.03	0.4
sp|Q9BXK5|B2L13_HUMAN	Bcl-2-like protein 13 OS=Homo sapiens OX=9606 GN=BCL2L13 PE=1 SV=1	92	52805	5	5	3	3	6.8	4.41	0.27
sp|Q9P035|HACD3_HUMAN	Very-long-chain (3R)-3-hydroxyacyl-CoA dehydratase 3 OS=Homo sapiens OX=9606 GN=HACD3 PE=1 SV=2	89	43360	2	2	2	2	5.8	9.04	0.16
sp|O43175|SERA_HUMAN	D-3-phosphoglycerate dehydrogenase OS=Homo sapiens OX=9606 GN=PHGDH PE=1 SV=4	88	57356	2	2	2	2	5.3	6.29	0.12
sp|P16615|AT2A2_HUMAN	Sarcoplasmic/endoplasmic reticulum calcium ATPase 2 OS=Homo sapiens OX=9606 GN=ATP2A2 PE=1 SV=1	88	116336	4	4	4	4	5	5.23	0.12
sp|Q7Z2T5|TRM1L_HUMAN	TRMT1-like protein OS=Homo sapiens OX=9606 GN=TRMT1L PE=1 SV=2	87	82893	2	2	2	2	3.1	8.11	0.08
sp|O95202|LETM1_HUMAN	Mitochondrial proton/calcium exchanger protein OS=Homo sapiens OX=9606 GN=LETM1 PE=1 SV=1	86	83986	3	3	3	3	5.4	6.3	0.12
sp|O15066|KIF3B_HUMAN	Kinesin-like protein KIF3B OS=Homo sapiens OX=9606 GN=KIF3B PE=1 SV=1	85	85187	1	1	1	1	1.6	7.29	0.04
sp|O94766|B3GA3_HUMAN	Galactosylgalactosylxylosylprotein 3-beta-glucuronosyltransferase 3 OS=Homo sapiens OX=9606 GN=B3GAT3 PE=1 SV=2	84	37270	3	3	2	2	6	8.39	0.19
sp|Q9UH99|SUN2_HUMAN	SUN domain-containing protein 2 OS=Homo sapiens OX=9606 GN=SUN2 PE=1 SV=3	83	80490	2	2	2	2	3.2	6.27	0.08
sp|P23588|IF4B_HUMAN	Eukaryotic translation initiation factor 4B OS=Homo sapiens OX=9606 GN=EIF4B PE=1 SV=2	82	69167	3	3	2	2	3.9	5.55	0.1
sp|Q92973|TNPO1_HUMAN	Transportin-1 OS=Homo sapiens OX=9606 GN=TNPO1 PE=1 SV=2	82	103771	2	2	2	2	2.7	4.83	0.06
sp|P53985|MOT1_HUMAN	Monocarboxylate transporter 1 OS=Homo sapiens OX=9606 GN=SLC16A1 PE=1 SV=3	82	54593	3	3	2	2	5.8	8.91	0.19
sp|Q13586|STIM1_HUMAN	Stromal interaction molecule 1 OS=Homo sapiens OX=9606 GN=STIM1 PE=1 SV=3	82	77660	4	4	4	4	6.3	6.19	0.18
sp|P62851|RS25_HUMAN	40S ribosomal protein S25 OS=Homo sapiens OX=9606 GN=RPS25 PE=1 SV=1	82	13791	3	3	2	2	16.8	10.12	0.56
sp|P16435|NCPR_HUMAN	NADPH--cytochrome P450 reductase OS=Homo sapiens OX=9606 GN=POR PE=1 SV=2	81	77097	2	2	2	2	3.1	5.38	0.09
sp|Q99798|ACON_HUMAN	Aconitate hydratase, mitochondrial OS=Homo sapiens OX=9606 GN=ACO2 PE=1 SV=2	81	86113	2	2	2	2	3.6	7.36	0.08
sp|Q12788|TBL3_HUMAN	Transducin beta-like protein 3 OS=Homo sapiens OX=9606 GN=TBL3 PE=1 SV=2	80	90347	1	1	1	1	1.6	6.44	0.04
sp|P55786|PSA_HUMAN	Puromycin-sensitive aminopeptidase OS=Homo sapiens OX=9606 GN=NPEPPS PE=1 SV=2	77	103895	4	4	4	4	4.6	5.49	0.13
sp|Q9UJS0|CMC2_HUMAN	Calcium-binding mitochondrial carrier protein Aralar2 OS=Homo sapiens OX=9606 GN=SLC25A13 PE=1 SV=2	75	74528	3	3	3	3	5.2	8.79	0.14
sp|Q15046|SYK_HUMAN	Lysine--tRNA ligase OS=Homo sapiens OX=9606 GN=KARS PE=1 SV=3	75	68461	5	5	4	4	6.7	5.94	0.26
sp|P06748|NPM_HUMAN	Nucleophosmin OS=Homo sapiens OX=9606 GN=NPM1 PE=1 SV=2	73	32726	1	1	1	1	4.4	4.64	0.1
sp|O95831|AIFM1_HUMAN	Apoptosis-inducing factor 1, mitochondrial OS=Homo sapiens OX=9606 GN=AIFM1 PE=1 SV=1	72	67144	4	4	4	4	6.9	9.04	0.21
sp|Q9NXF1|TEX10_HUMAN	Testis-expressed protein 10 OS=Homo sapiens OX=9606 GN=TEX10 PE=1 SV=2	71	106349	4	4	4	4	4.3	9.43	0.13
sp|Q709F0|ACD11_HUMAN	Acyl-CoA dehydrogenase family member 11 OS=Homo sapiens OX=9606 GN=ACAD11 PE=1 SV=3	70	88007	1	1	1	1	1.5	8.23	0.04
sp|Q15758|AAAT_HUMAN	Neutral amino acid transporter B(0) OS=Homo sapiens OX=9606 GN=SLC1A5 PE=1 SV=2	70	57018	1	1	1	1	1.8	5.34	0.06
sp|Q9UP83|COG5_HUMAN	Conserved oligomeric Golgi complex subunit 5 OS=Homo sapiens OX=9606 GN=COG5 PE=1 SV=3	70	93141	1	1	1	1	1.2	6.15	0.04
sp|P08195|4F2_HUMAN	4F2 cell-surface antigen heavy chain OS=Homo sapiens OX=9606 GN=SLC3A2 PE=1 SV=3	69	68180	3	3	3	3	5.4	4.89	0.15
sp|Q9NVE7|PANK4_HUMAN	Pantothenate kinase 4 OS=Homo sapiens OX=9606 GN=PANK4 PE=1 SV=1	68	86621	1	1	1	1	1.8	5.88	0.04
sp|Q7Z417|NUFP2_HUMAN	Nuclear fragile X mental retardation-interacting protein 2 OS=Homo sapiens OX=9606 GN=NUFIP2 PE=1 SV=1	67	76132	2	2	2	2	3.5	8.7	0.09
sp|P52272|HNRPM_HUMAN	Heterogeneous nuclear ribonucleoprotein M OS=Homo sapiens OX=9606 GN=HNRNPM PE=1 SV=3	66	77749	2	2	2	2	2.6	8.84	0.09
sp|P46977|STT3A_HUMAN	Dolichyl-diphosphooligosaccharide--protein glycosyltransferase subunit STT3A OS=Homo sapiens OX=9606 GN=STT3A PE=1 SV=2	66	81104	2	2	2	2	2.6	8.28	0.08
sp|Q13620|CUL4B_HUMAN	Cullin-4B OS=Homo sapiens OX=9606 GN=CUL4B PE=1 SV=4	65	104486	3	3	3	3	3.6	7.01	0.1
sp|Q13618|CUL3_HUMAN	Cullin-3 OS=Homo sapiens OX=9606 GN=CUL3 PE=1 SV=2	65	89444	3	3	3	3	4.6	8.68	0.11
sp|Q93034|CUL5_HUMAN	Cullin-5 OS=Homo sapiens OX=9606 GN=CUL5 PE=1 SV=4	65	91468	4	4	4	4	5	8.08	0.15
sp|O75534|CSDE1_HUMAN	Cold shock domain-containing protein E1 OS=Homo sapiens OX=9606 GN=CSDE1 PE=1 SV=2	65	89684	4	4	4	4	4.8	5.88	0.15
sp|Q14247|SRC8_HUMAN	Src substrate cortactin OS=Homo sapiens OX=9606 GN=CTTN PE=1 SV=2	64	61720	1	1	1	1	2.4	5.24	0.05
sp|P04181|OAT_HUMAN	Ornithine aminotransferase, mitochondrial OS=Homo sapiens OX=9606 GN=OAT PE=1 SV=1	62	48846	2	2	2	2	4.3	6.57	0.14
sp|Q9Y2X0|MED16_HUMAN	Mediator of RNA polymerase II transcription subunit 16 OS=Homo sapiens OX=9606 GN=MED16 PE=1 SV=2	61	98441	2	2	2	2	2.5	7.12	0.07
sp|O15226|NKRF_HUMAN	NF-kappa-B-repressing factor OS=Homo sapiens OX=9606 GN=NKRF PE=1 SV=2	60	78308	2	2	2	2	2.9	8.94	0.09
sp|Q8TCT9|HM13_HUMAN	Minor histocompatibility antigen H13 OS=Homo sapiens OX=9606 GN=HM13 PE=1 SV=1	60	41747	2	2	2	2	6.9	6.01	0.16
sp|Q9UL18|AGO1_HUMAN	Protein argonaute-1 OS=Homo sapiens OX=9606 GN=AGO1 PE=1 SV=3	60	98293	3	3	3	3	3.9	9.27	0.1
sp|O60568|PLOD3_HUMAN	Multifunctional procollagen lysine hydroxylase and glycosyltransferase LH3 OS=Homo sapiens OX=9606 GN=PLOD3 PE=1 SV=1	60	85302	2	2	2	2	3.3	5.69	0.08
sp|Q9BY67|CADM1_HUMAN	Cell adhesion molecule 1 OS=Homo sapiens OX=9606 GN=CADM1 PE=1 SV=2	59	48935	1	1	1	1	2.9	4.94	0.07
sp|P39023|RL3_HUMAN	60S ribosomal protein L3 OS=Homo sapiens OX=9606 GN=RPL3 PE=1 SV=2	59	46365	2	2	2	2	5.2	10.19	0.15
sp|Q3SY84|K2C71_HUMAN	Keratin, type II cytoskeletal 71 OS=Homo sapiens OX=9606 GN=KRT71 PE=1 SV=3	59	57769	4	4	2	2	4	6.28	0.18
sp|P40939|ECHA_HUMAN	Trifunctional enzyme subunit alpha, mitochondrial OS=Homo sapiens OX=9606 GN=HADHA PE=1 SV=2	58	83688	3	3	3	3	4.6	9.16	0.12
sp|P14543|NID1_HUMAN	Nidogen-1 OS=Homo sapiens OX=9606 GN=NID1 PE=1 SV=3	57	139142	1	1	1	1	0.9	5.12	0.02
sp|P05976|MYL1_HUMAN	Myosin light chain 1/3, skeletal muscle isoform OS=Homo sapiens OX=9606 GN=MYL1 PE=2 SV=3	57	21189	1	1	1	1	5.7	4.97	0.16
sp|Q13438|OS9_HUMAN	Protein OS-9 OS=Homo sapiens OX=9606 GN=OS9 PE=1 SV=1	57	75971	2	2	2	2	3.1	4.8	0.09
sp|Q96CS3|FAF2_HUMAN	FAS-associated factor 2 OS=Homo sapiens OX=9606 GN=FAF2 PE=1 SV=2	57	52933	1	1	1	1	2.7	5.46	0.06
sp|Q7KZI7|MARK2_HUMAN	Serine/threonine-protein kinase MARK2 OS=Homo sapiens OX=9606 GN=MARK2 PE=1 SV=2	56	88255	2	2	2	2	3.7	9.73	0.08
sp|Q9P2I0|CPSF2_HUMAN	Cleavage and polyadenylation specificity factor subunit 2 OS=Homo sapiens OX=9606 GN=CPSF2 PE=1 SV=2	56	89286	2	2	2	2	2.9	4.98	0.07
sp|Q02809|PLOD1_HUMAN	Procollagen-lysine,2-oxoglutarate 5-dioxygenase 1 OS=Homo sapiens OX=9606 GN=PLOD1 PE=1 SV=2	56	84068	1	1	1	1	1.5	6.47	0.04
sp|Q13144|EI2BE_HUMAN	Translation initiation factor eIF-2B subunit epsilon OS=Homo sapiens OX=9606 GN=EIF2B5 PE=1 SV=3	56	81071	1	1	1	1	1.7	4.98	0.04
sp|P33993|MCM7_HUMAN	DNA replication licensing factor MCM7 OS=Homo sapiens OX=9606 GN=MCM7 PE=1 SV=4	56	81884	3	3	3	3	4.3	6.08	0.12
sp|Q08AM6|VAC14_HUMAN	Protein VAC14 homolog OS=Homo sapiens OX=9606 GN=VAC14 PE=1 SV=1	55	88943	1	1	1	1	1.5	5.76	0.04
sp|P49959|MRE11_HUMAN	Double-strand break repair protein MRE11 OS=Homo sapiens OX=9606 GN=MRE11 PE=1 SV=3	55	80885	2	2	2	2	2.8	5.61	0.08
sp|Q9UN81|LORF1_HUMAN	LINE-1 retrotransposable element ORF1 protein OS=Homo sapiens OX=9606 GN=L1RE1 PE=1 SV=1	55	40259	1	1	1	1	3.3	9.54	0.08
sp|Q13740|CD166_HUMAN	CD166 antigen OS=Homo sapiens OX=9606 GN=ALCAM PE=1 SV=2	54	65745	2	2	2	2	3.6	5.92	0.1
sp|P23246|SFPQ_HUMAN	Splicing factor, proline- and glutamine-rich OS=Homo sapiens OX=9606 GN=SFPQ PE=1 SV=2	52	76216	2	2	2	2	3.1	9.45	0.09
sp|Q99959|PKP2_HUMAN	Plakophilin-2 OS=Homo sapiens OX=9606 GN=PKP2 PE=1 SV=2	51	97868	1	1	1	1	1.2	9.39	0.03
sp|Q9BW92|SYTM_HUMAN	Threonine--tRNA ligase, mitochondrial OS=Homo sapiens OX=9606 GN=TARS2 PE=1 SV=1	51	81841	1	1	1	1	1.3	6.9	0.04
sp|P42167|LAP2B_HUMAN	Lamina-associated polypeptide 2, isoforms beta/gamma OS=Homo sapiens OX=9606 GN=TMPO PE=1 SV=2	50	50696	2	2	2	2	7	9.39	0.13
sp|Q9H4H8|FA83D_HUMAN	Protein FAM83D OS=Homo sapiens OX=9606 GN=FAM83D PE=1 SV=3	50	64841	1	1	1	1	1.4	6.1	0.05
sp|P21796|VDAC1_HUMAN	Voltage-dependent anion-selective channel protein 1 OS=Homo sapiens OX=9606 GN=VDAC1 PE=1 SV=2	50	30868	1	1	1	1	3.9	8.62	0.11
sp|Q9HCS7|SYF1_HUMAN	Pre-mRNA-splicing factor SYF1 OS=Homo sapiens OX=9606 GN=XAB2 PE=1 SV=2	49	100745	2	2	1	1	1.3	5.87	0.07
sp|P51116|FXR2_HUMAN	Fragile X mental retardation syndrome-related protein 2 OS=Homo sapiens OX=9606 GN=FXR2 PE=1 SV=2	48	74520	2	2	2	2	3.6	5.95	0.09
sp|P27986|P85A_HUMAN	Phosphatidylinositol 3-kinase regulatory subunit alpha OS=Homo sapiens OX=9606 GN=PIK3R1 PE=1 SV=2	48	83889	1	1	1	1	1.9	5.83	0.04
sp|P19367|HXK1_HUMAN	Hexokinase-1 OS=Homo sapiens OX=9606 GN=HK1 PE=1 SV=3	48	103561	2	2	2	2	2.2	6.36	0.06
sp|Q96SB4|SRPK1_HUMAN	SRSF protein kinase 1 OS=Homo sapiens OX=9606 GN=SRPK1 PE=1 SV=2	48	74963	1	1	1	1	1.5	5.81	0.04
sp|P18085|ARF4_HUMAN	ADP-ribosylation factor 4 OS=Homo sapiens OX=9606 GN=ARF4 PE=1 SV=3	48	20612	3	3	3	3	16.1	6.59	0.57
sp|P07996|TSP1_HUMAN	Thrombospondin-1 OS=Homo sapiens OX=9606 GN=THBS1 PE=1 SV=2	48	133291	3	3	2	2	2.1	4.71	0.08
sp|P28331|NDUS1_HUMAN	NADH-ubiquinone oxidoreductase 75 kDa subunit, mitochondrial OS=Homo sapiens OX=9606 GN=NDUFS1 PE=1 SV=3	48	80443	2	2	2	2	2.6	5.89	0.08
sp|P20645|MPRD_HUMAN	Cation-dependent mannose-6-phosphate receptor OS=Homo sapiens OX=9606 GN=M6PR PE=1 SV=1	47	31487	1	1	1	1	5.1	5.57	0.11
sp|Q8IXI2|MIRO1_HUMAN	Mitochondrial Rho GTPase 1 OS=Homo sapiens OX=9606 GN=RHOT1 PE=1 SV=2	47	71765	1	1	1	1	1.5	5.87	0.05
sp|Q6ZXV5|TMTC3_HUMAN	Protein O-mannosyl-transferase TMTC3 OS=Homo sapiens OX=9606 GN=TMTC3 PE=1 SV=2	47	104854	1	1	1	1	1.3	9.03	0.03
sp|O75390|CISY_HUMAN	Citrate synthase, mitochondrial OS=Homo sapiens OX=9606 GN=CS PE=1 SV=2	47	51908	1	1	1	1	3.4	8.45	0.06
sp|Q8IWT6|LRC8A_HUMAN	Volume-regulated anion channel subunit LRRC8A OS=Homo sapiens OX=9606 GN=LRRC8A PE=1 SV=1	46	95051	1	1	1	1	1.4	8.15	0.03
sp|Q15436|SC23A_HUMAN	Protein transport protein Sec23A OS=Homo sapiens OX=9606 GN=SEC23A PE=1 SV=2	46	87018	2	2	1	1	2.1	6.64	0.08
sp|P12956|XRCC6_HUMAN	X-ray repair cross-complementing protein 6 OS=Homo sapiens OX=9606 GN=XRCC6 PE=1 SV=2	45	70084	1	1	1	1	1.5	6.23	0.05
sp|Q13033|STRN3_HUMAN	Striatin-3 OS=Homo sapiens OX=9606 GN=STRN3 PE=1 SV=3	44	87554	2	2	2	2	3.1	5.17	0.08
sp|Q8TCS8|PNPT1_HUMAN	Polyribonucleotide nucleotidyltransferase 1, mitochondrial OS=Homo sapiens OX=9606 GN=PNPT1 PE=1 SV=2	44	86524	2	2	2	2	2.8	7.87	0.08
sp|Q86SF2|GALT7_HUMAN	N-acetylgalactosaminyltransferase 7 OS=Homo sapiens OX=9606 GN=GALNT7 PE=1 SV=1	44	76025	1	1	1	1	2.1	6.67	0.04
sp|Q99459|CDC5L_HUMAN	Cell division cycle 5-like protein OS=Homo sapiens OX=9606 GN=CDC5L PE=1 SV=2	44	92422	2	2	2	2	2.2	8.22	0.07
sp|A0FGR8|ESYT2_HUMAN	Extended synaptotagmin-2 OS=Homo sapiens OX=9606 GN=ESYT2 PE=1 SV=1	44	102807	1	1	1	1	1.7	9.33	0.03
sp|Q6IA86|ELP2_HUMAN	Elongator complex protein 2 OS=Homo sapiens OX=9606 GN=ELP2 PE=1 SV=2	43	94266	1	1	1	1	1.6	5.6	0.03
sp|Q9UKN8|TF3C4_HUMAN	General transcription factor 3C polypeptide 4 OS=Homo sapiens OX=9606 GN=GTF3C4 PE=1 SV=2	43	93235	1	1	1	1	1.1	6.21	0.04
sp|O96005|CLPT1_HUMAN	Cleft lip and palate transmembrane protein 1 OS=Homo sapiens OX=9606 GN=CLPTM1 PE=1 SV=1	43	76277	1	1	1	1	1	5.88	0.04
sp|Q14108|SCRB2_HUMAN	Lysosome membrane protein 2 OS=Homo sapiens OX=9606 GN=SCARB2 PE=1 SV=2	43	54712	1	1	1	1	2.1	5	0.06
sp|Q9UBF2|COPG2_HUMAN	Coatomer subunit gamma-2 OS=Homo sapiens OX=9606 GN=COPG2 PE=1 SV=1	42	98700	1	1	1	1	1.4	5.56	0.03
sp|O95757|HS74L_HUMAN	Heat shock 70 kDa protein 4L OS=Homo sapiens OX=9606 GN=HSPA4L PE=1 SV=3	42	95479	1	1	1	1	1.7	5.63	0.03
sp|P49368|TCPG_HUMAN	T-complex protein 1 subunit gamma OS=Homo sapiens OX=9606 GN=CCT3 PE=1 SV=4	42	61066	1	1	1	1	2	6.1	0.05
sp|Q9H9A5|CNO10_HUMAN	CCR4-NOT transcription complex subunit 10 OS=Homo sapiens OX=9606 GN=CNOT10 PE=1 SV=1	42	83398	1	1	1	1	1.9	7.95	0.04
sp|Q13409|DC1I2_HUMAN	Cytoplasmic dynein 1 intermediate chain 2 OS=Homo sapiens OX=9606 GN=DYNC1I2 PE=1 SV=3	41	71811	1	1	1	1	2.2	5.08	0.05
sp|P19429|TNNI3_HUMAN	Troponin I, cardiac muscle OS=Homo sapiens OX=9606 GN=TNNI3 PE=1 SV=3	41	24107	1	1	1	1	5.2	9.87	0.14
sp|Q92743|HTRA1_HUMAN	Serine protease HTRA1 OS=Homo sapiens OX=9606 GN=HTRA1 PE=1 SV=1	40	52167	2	2	2	2	3.8	8.09	0.13
sp|Q53H12|AGK_HUMAN	Acylglycerol kinase, mitochondrial OS=Homo sapiens OX=9606 GN=AGK PE=1 SV=2	39	47564	1	1	1	1	3.1	8.31	0.07
sp|Q9UBB9|TFP11_HUMAN	Tuftelin-interacting protein 11 OS=Homo sapiens OX=9606 GN=TFIP11 PE=1 SV=1	39	97158	1	1	1	1	1.1	5.45	0.03
sp|Q13123|RED_HUMAN	Protein Red OS=Homo sapiens OX=9606 GN=IK PE=1 SV=3	39	65676	1	1	1	1	1.6	6.26	0.05
sp|P42224|STAT1_HUMAN	Signal transducer and activator of transcription 1-alpha/beta OS=Homo sapiens OX=9606 GN=STAT1 PE=1 SV=2	39	87850	1	1	1	1	1.7	5.74	0.04
sp|P33992|MCM5_HUMAN	DNA replication licensing factor MCM5 OS=Homo sapiens OX=9606 GN=MCM5 PE=1 SV=5	39	83031	1	1	1	1	1.8	8.64	0.04
sp|P55884|EIF3B_HUMAN	Eukaryotic translation initiation factor 3 subunit B OS=Homo sapiens OX=9606 GN=EIF3B PE=1 SV=3	39	92823	1	1	1	1	1.2	4.89	0.04
sp|P10412|H14_HUMAN	Histone H1.4 OS=Homo sapiens OX=9606 GN=HIST1H1E PE=1 SV=2	38	21852	1	1	1	1	5.5	11.03	0.15
sp|Q9Y4W2|LAS1L_HUMAN	Ribosomal biogenesis protein LAS1L OS=Homo sapiens OX=9606 GN=LAS1L PE=1 SV=2	38	83982	1	1	1	1	1.8	4.64	0.04
sp|Q9UN70|PCDGK_HUMAN	Protocadherin gamma-C3 OS=Homo sapiens OX=9606 GN=PCDHGC3 PE=1 SV=1	38	101301	1	1	1	1	0.9	5.07	0.03
sp|O60486|PLXC1_HUMAN	Plexin-C1 OS=Homo sapiens OX=9606 GN=PLXNC1 PE=1 SV=1	38	178424	1	1	1	1	0.8	7.78	0.02
sp|O14746|TERT_HUMAN	Telomerase reverse transcriptase OS=Homo sapiens OX=9606 GN=TERT PE=1 SV=1	38	128570	1	1	1	1	0.8	10.54	0.03
sp|P25398|RS12_HUMAN	40S ribosomal protein S12 OS=Homo sapiens OX=9606 GN=RPS12 PE=1 SV=3	37	14905	1	1	1	1	7.6	6.81	0.23
sp|Q9Y3Z3|SAMH1_HUMAN	Deoxynucleoside triphosphate triphosphohydrolase SAMHD1 OS=Homo sapiens OX=9606 GN=SAMHD1 PE=1 SV=2	37	72896	1	1	1	1	1.9	6.69	0.05
sp|P62280|RS11_HUMAN	40S ribosomal protein S11 OS=Homo sapiens OX=9606 GN=RPS11 PE=1 SV=3	37	18590	1	1	1	1	7	10.31	0.18
sp|Q96RN5|MED15_HUMAN	Mediator of RNA polymerase II transcription subunit 15 OS=Homo sapiens OX=9606 GN=MED15 PE=1 SV=2	37	87155	1	1	1	1	2.3	9.49	0.04
sp|O94874|UFL1_HUMAN	E3 UFM1-protein ligase 1 OS=Homo sapiens OX=9606 GN=UFL1 PE=1 SV=2	37	89996	2	2	2	2	2.3	6.35	0.07
sp|Q5ZPR3|CD276_HUMAN	CD276 antigen OS=Homo sapiens OX=9606 GN=CD276 PE=1 SV=1	37	57941	1	1	1	1	1.9	4.77	0.06
sp|P62263|RS14_HUMAN	40S ribosomal protein S14 OS=Homo sapiens OX=9606 GN=RPS14 PE=1 SV=3	37	16434	1	1	1	1	8.6	10.07	0.21
sp|Q04726|TLE3_HUMAN	Transducin-like enhancer protein 3 OS=Homo sapiens OX=9606 GN=TLE3 PE=1 SV=2	37	84162	1	1	1	1	1.9	6.72	0.04
sp|Q658Y4|F91A1_HUMAN	Protein FAM91A1 OS=Homo sapiens OX=9606 GN=FAM91A1 PE=1 SV=3	37	94648	1	1	1	1	0.8	5.95	0.03
sp|P10809|CH60_HUMAN	60 kDa heat shock protein, mitochondrial OS=Homo sapiens OX=9606 GN=HSPD1 PE=1 SV=2	37	61187	1	1	1	1	1.6	5.7	0.05
sp|Q9UJV9|DDX41_HUMAN	Probable ATP-dependent RNA helicase DDX41 OS=Homo sapiens OX=9606 GN=DDX41 PE=1 SV=2	37	70477	1	1	1	1	1.8	6.4	0.05
sp|P30825|CTR1_HUMAN	High affinity cationic amino acid transporter 1 OS=Homo sapiens OX=9606 GN=SLC7A1 PE=1 SV=1	36	68449	1	1	1	1	1.3	5.29	0.05
sp|P62249|RS16_HUMAN	40S ribosomal protein S16 OS=Homo sapiens OX=9606 GN=RPS16 PE=1 SV=2	36	16549	2	2	2	2	13.7	10.21	0.45
sp|O15042|SR140_HUMAN	U2 snRNP-associated SURP motif-containing protein OS=Homo sapiens OX=9606 GN=U2SURP PE=1 SV=2	36	118675	1	1	1	1	1.2	8.59	0.03
sp|O60645|EXOC3_HUMAN	Exocyst complex component 3 OS=Homo sapiens OX=9606 GN=EXOC3 PE=1 SV=3	36	85969	1	1	1	1	1.5	5.93	0.04
sp|Q07020|RL18_HUMAN	60S ribosomal protein L18 OS=Homo sapiens OX=9606 GN=RPL18 PE=1 SV=2	36	21735	1	1	1	1	6.9	11.73	0.15
sp|Q7Z2W4|ZCCHV_HUMAN	Zinc finger CCCH-type antiviral protein 1 OS=Homo sapiens OX=9606 GN=ZC3HAV1 PE=1 SV=3	35	103135	1	1	1	1	1.3	8.72	0.03
sp|Q9UBM7|DHCR7_HUMAN	7-dehydrocholesterol reductase OS=Homo sapiens OX=9606 GN=DHCR7 PE=1 SV=1	35	55195	1	1	1	1	1.7	8.95	0.06
sp|Q9Y4W6|AFG32_HUMAN	AFG3-like protein 2 OS=Homo sapiens OX=9606 GN=AFG3L2 PE=1 SV=2	35	88984	2	2	2	2	2	8.81	0.07
sp|Q96QR8|PURB_HUMAN	Transcriptional activator protein Pur-beta OS=Homo sapiens OX=9606 GN=PURB PE=1 SV=3	35	33392	1	1	1	1	1.9	5.35	0.1
sp|Q5TCS8|KAD9_HUMAN	Adenylate kinase 9 OS=Homo sapiens OX=9606 GN=AK9 PE=1 SV=2	35	222698	1	1	1	1	1	4.96	0.01
sp|Q06481|APLP2_HUMAN	Amyloid-like protein 2 OS=Homo sapiens OX=9606 GN=APLP2 PE=1 SV=2	35	87927	1	1	1	1	1.3	4.73	0.04
sp|P55060|XPO2_HUMAN	Exportin-2 OS=Homo sapiens OX=9606 GN=CSE1L PE=1 SV=3	35	111145	2	2	2	2	1.8	5.51	0.06
sp|P15311|EZRI_HUMAN	Ezrin OS=Homo sapiens OX=9606 GN=EZR PE=1 SV=4	35	69484	1	1	1	1	1.4	5.94	0.05
sp|Q9NZI8|IF2B1_HUMAN	Insulin-like growth factor 2 mRNA-binding protein 1 OS=Homo sapiens OX=9606 GN=IGF2BP1 PE=1 SV=2	35	63783	1	1	1	1	1.7	9.26	0.05
sp|P02511|CRYAB_HUMAN	Alpha-crystallin B chain OS=Homo sapiens OX=9606 GN=CRYAB PE=1 SV=2	35	20146	1	1	1	1	4.6	6.76	0.17
sp|P36542|ATPG_HUMAN	ATP synthase subunit gamma, mitochondrial OS=Homo sapiens OX=9606 GN=ATP5F1C PE=1 SV=1	34	33032	1	1	1	1	3.4	9.23	0.1
sp|P63316|TNNC1_HUMAN	Troponin C, slow skeletal and cardiac muscles OS=Homo sapiens OX=9606 GN=TNNC1 PE=1 SV=1	34	18505	1	1	1	1	9.3	4.04	0.18
sp|P06737|PYGL_HUMAN	Glycogen phosphorylase, liver form OS=Homo sapiens OX=9606 GN=PYGL PE=1 SV=4	34	97486	1	1	1	1	0.9	6.71	0.03
sp|P04040|CATA_HUMAN	Catalase OS=Homo sapiens OX=9606 GN=CAT PE=1 SV=3	34	59947	1	1	1	1	2.5	6.9	0.05
sp|P10515|ODP2_HUMAN	Dihydrolipoyllysine-residue acetyltransferase component of pyruvate dehydrogenase complex, mitochondrial OS=Homo sapiens OX=9606 GN=DLAT PE=1 SV=3	34	69466	1	1	1	1	1.2	7.96	0.05
sp|Q9Y678|COPG1_HUMAN	Coatomer subunit gamma-1 OS=Homo sapiens OX=9606 GN=COPG1 PE=1 SV=1	34	98967	1	1	1	1	1.3	5.32	0.03
sp|P57088|TMM33_HUMAN	Transmembrane protein 33 OS=Homo sapiens OX=9606 GN=TMEM33 PE=1 SV=2	34	28302	1	1	1	1	4.9	9.75	0.12
sp|Q8IXI1|MIRO2_HUMAN	Mitochondrial Rho GTPase 2 OS=Homo sapiens OX=9606 GN=RHOT2 PE=1 SV=2	33	69101	1	1	1	1	1.5	5.55	0.05
sp|A5PKW4|PSD1_HUMAN	PH and SEC7 domain-containing protein 1 OS=Homo sapiens OX=9606 GN=PSD PE=1 SV=2	33	110102	1	1	1	1	1.1	6.43	0.03
sp|Q02878|RL6_HUMAN	60S ribosomal protein L6 OS=Homo sapiens OX=9606 GN=RPL6 PE=1 SV=3	33	32765	1	1	1	1	2.8	10.59	0.1
sp|Q08380|LG3BP_HUMAN	Galectin-3-binding protein OS=Homo sapiens OX=9606 GN=LGALS3BP PE=1 SV=1	33	66202	1	1	1	1	2.1	5.13	0.05
sp|Q9H8H0|NOL11_HUMAN	Nucleolar protein 11 OS=Homo sapiens OX=9606 GN=NOL11 PE=1 SV=1	33	82041	1	1	1	1	1.7	5.74	0.04
sp|Q00839|HNRPU_HUMAN	Heterogeneous nuclear ribonucleoprotein U OS=Homo sapiens OX=9606 GN=HNRNPU PE=1 SV=6	33	91269	1	1	1	1	1.2	5.76	0.04
sp|P53618|COPB_HUMAN	Coatomer subunit beta OS=Homo sapiens OX=9606 GN=COPB1 PE=1 SV=3	33	108214	1	1	1	1	1.2	5.72	0.03
sp|Q9NRC6|SPTN5_HUMAN	Spectrin beta chain, non-erythrocytic 5 OS=Homo sapiens OX=9606 GN=SPTBN5 PE=1 SV=2	33	419230	1	1	1	1	0.2	6.21	0.01
sp|Q07954|LRP1_HUMAN	Prolow-density lipoprotein receptor-related protein 1 OS=Homo sapiens OX=9606 GN=LRP1 PE=1 SV=2	33	523150	1	1	1	1	0.2	5.16	0.01
sp|Q8WWZ4|ABCAA_HUMAN	ATP-binding cassette sub-family A member 10 OS=Homo sapiens OX=9606 GN=ABCA10 PE=2 SV=3	33	177443	1	1	1	1	0.6	6.22	0.02
sp|P46060|RAGP1_HUMAN	Ran GTPase-activating protein 1 OS=Homo sapiens OX=9606 GN=RANGAP1 PE=1 SV=1	33	63958	1	1	1	1	1.7	4.63	0.05
sp|P01040|CYTA_HUMAN	Cystatin-A OS=Homo sapiens OX=9606 GN=CSTA PE=1 SV=1	33	11000	1	1	1	1	12.2	5.38	0.31
sp|P41250|GARS_HUMAN	Glycine--tRNA ligase OS=Homo sapiens OX=9606 GN=GARS PE=1 SV=3	32	83854	2	2	2	2	3.2	6.61	0.08
sp|O43264|ZW10_HUMAN	Centromere/kinetochore protein zw10 homolog OS=Homo sapiens OX=9606 GN=ZW10 PE=1 SV=3	32	89628	1	1	1	1	1	5.89	0.04
sp|P36578|RL4_HUMAN	60S ribosomal protein L4 OS=Homo sapiens OX=9606 GN=RPL4 PE=1 SV=5	32	47953	1	1	1	1	2.1	11.07	0.07
sp|Q99996|AKAP9_HUMAN	A-kinase anchor protein 9 OS=Homo sapiens OX=9606 GN=AKAP9 PE=1 SV=4	32	454989	1	1	1	1	0.2	4.95	0.01
sp|A0PJX8|TMM82_HUMAN	Transmembrane protein 82 OS=Homo sapiens OX=9606 GN=TMEM82 PE=2 SV=2	32	37768	1	1	1	1	2.9	8.57	0.09
sp|Q00610|CLH1_HUMAN	Clathrin heavy chain 1 OS=Homo sapiens OX=9606 GN=CLTC PE=1 SV=5	32	193260	1	1	1	1	0.5	5.48	0.02
sp|P08133|ANXA6_HUMAN	Annexin A6 OS=Homo sapiens OX=9606 GN=ANXA6 PE=1 SV=3	32	76168	1	1	1	1	1.3	5.42	0.04
sp|Q15349|KS6A2_HUMAN	Ribosomal protein S6 kinase alpha-2 OS=Homo sapiens OX=9606 GN=RPS6KA2 PE=1 SV=2	31	83642	1	1	1	1	1.1	8.82	0.04
sp|P99999|CYC_HUMAN	Cytochrome c OS=Homo sapiens OX=9606 GN=CYCS PE=1 SV=2	31	11855	1	1	1	1	7.6	9.59	0.29
sp|Q14697|GANAB_HUMAN	Neutral alpha-glucosidase AB OS=Homo sapiens OX=9606 GN=GANAB PE=1 SV=3	31	107263	1	1	1	1	1.1	5.74	0.03
sp|Q9H0V1|TM168_HUMAN	Transmembrane protein 168 OS=Homo sapiens OX=9606 GN=TMEM168 PE=2 SV=2	31	80957	1	1	1	1	1.4	8.34	0.04
sp|P35232|PHB_HUMAN	Prohibitin OS=Homo sapiens OX=9606 GN=PHB PE=1 SV=1	31	29843	1	1	1	1	4	5.57	0.11
sp|Q12905|ILF2_HUMAN	Interleukin enhancer-binding factor 2 OS=Homo sapiens OX=9606 GN=ILF2 PE=1 SV=2	31	43263	1	1	1	1	2.6	5.19	0.08
sp|Q8IZ52|CHSS2_HUMAN	Chondroitin sulfate synthase 2 OS=Homo sapiens OX=9606 GN=CHPF PE=1 SV=2	31	86041	1	1	1	1	1.2	6.45	0.04
sp|P12277|KCRB_HUMAN	Creatine kinase B-type OS=Homo sapiens OX=9606 GN=CKB PE=1 SV=1	31	42902	1	1	1	1	2.9	5.34	0.08
sp|P55084|ECHB_HUMAN	Trifunctional enzyme subunit beta, mitochondrial OS=Homo sapiens OX=9606 GN=HADHB PE=1 SV=3	30	51547	1	1	1	1	1.9	9.45	0.06
sp|Q96L58|B3GT6_HUMAN	Beta-1,3-galactosyltransferase 6 OS=Homo sapiens OX=9606 GN=B3GALT6 PE=1 SV=2	30	37513	1	1	1	1	2.7	9.72	0.09
sp|Q02978|M2OM_HUMAN	Mitochondrial 2-oxoglutarate/malate carrier protein OS=Homo sapiens OX=9606 GN=SLC25A11 PE=1 SV=3	29	34211	1	1	1	1	2.5	9.92	0.1
sp|Q03164|KMT2A_HUMAN	Histone-lysine N-methyltransferase 2A OS=Homo sapiens OX=9606 GN=KMT2A PE=1 SV=5	29	436058	1	1	1	1	0.2	9.22	0.01
sp|Q9H252|KCNH6_HUMAN	Potassium voltage-gated channel subfamily H member 6 OS=Homo sapiens OX=9606 GN=KCNH6 PE=1 SV=1	26	111166	1	1	1	1	0.6	6.55	0.03
sp|O60313|OPA1_HUMAN	Dynamin-like 120 kDa protein, mitochondrial OS=Homo sapiens OX=9606 GN=OPA1 PE=1 SV=3	26	112131	1	1	1	1	0.7	7.88	0.03
sp|Q96GQ7|DDX27_HUMAN	Probable ATP-dependent RNA helicase DDX27 OS=Homo sapiens OX=9606 GN=DDX27 PE=1 SV=2	22	90292	1	1	1	1	1	9.33	0.04
sp|Q86YC3|LRC33_HUMAN	Transforming growth factor beta activator LRRC33 OS=Homo sapiens OX=9606 GN=NRROS PE=1 SV=1	13	77457	1	1	1	1	1.2	5.75	0.04
