# Supplementary material for: An Escherichia coli Effector Protein EspF May Induce Host DNA Damage via Interaction With SMC1
Source: Front Microbiol. 2021 May 26;12:682064. doi: 10.3389/fmicb.2021.682064 (PMC8188558; doi:10.3389/fmicb.2021.682064)
Supplement: Supplementary Table 3 — The list of the proteins interacting with EspF-C protein. [file Table_3.XLSX]

## Sheet: all_sample
Table S3 The list of the proteins interacting with EspF-C protein
Protein	Description	Gene	IgG	Flag
P08779	Keratin, type I cytoskeletal 16	KRT16	6.88712e+06	3.41614e+06
B4DPP6	cDNA FLJ54371, highly similar to Serum albumin		3.49886e+07	22827352
P62917	60S ribosomal protein L8	RPL8	118756	64278.6
P35527	Keratin, type I cytoskeletal 9	KRT9	375335032	2.99887e+07
Q59EI9	ADP,ATP carrier protein, liver isoform T2 variant (Fragment)		7.79343e+06	1.21686e+06
P84098	60S ribosomal protein L19	RPL19	-	95938.6
A0A384ME17	Elongation factor Tu	TUFM	721543	234186
Q00325	Phosphate carrier protein, mitochondrial	SLC25A3	873421	320098
B2RA03	cDNA, FLJ94640, highly similar to Homo sapiens keratin 18 (KRT18), mRNA		358175	266218
P08670	Vimentin	VIM	-	1.95514e+06
P35908	Keratin, type II cytoskeletal 2 epidermal	KRT2	41042358	1.87241e+07
P04843	Dolichyl-diphosphooligosaccharide--protein glycosyltransferase subunit 1	RPN1	0	320098
A8K8N7	Phosphoribosylformylglycinamidine synthase (FGAR amidotransferase), isoform CRA_b	PFAS	162077	-
Q08211	ATP-dependent RNA helicase A	DHX9	1.17264e+07	309478
P04259	Keratin, type II cytoskeletal 6B	KRT6B	190543	2.99887e+07
Q14473	Uncharacterized protein		16789.1	-
P35580	Myosin-10	MYH10	-	1.95514e+06
A0A2U3TZH3	Elongation factor 1-alpha	EEF1A2	4.69773e+06	178129
O75533	Splicing factor 3B subunit 1	SF3B1	2.87075e+06	1.24299e+06
A0A075B6Z2	T cell receptor alpha joining 56 (Fragment)	TRAJ56	2.71817e+09	3.3836e+09
Q02413	Desmoglein-1	DSG1	0	-
B4DR61	cDNA FLJ59739, highly similar to Protein transport protein Sec61 subunit alpha isoform 1	SEC61A1	615800	2.99887e+07
Q6N092	Uncharacterized protein DKFZp686K18196 (Fragment)	DKFZp686K18196	139366	181417
A0A087X117	Nodal modulator 1	NOMO1	594906	197573
E5KNY5	Leucine-rich PPR-motif containing	LRPPRC	6.09078e+06	762188
Q6ZVX0	cDNA FLJ41981 fis, clone SMINT2011888, highly similar to Protein Tro alpha1 H,myeloma		-	0
P13645	Keratin, type I cytoskeletal 10	KRT10	1.27044e+08	4.86706e+07
A0A0K0K1H8	Epididymis secretory sperm binding protein Li 71p	HEL-S-71p	243894	95938.6
Q9Y2H6	Fibronectin type-III domain-containing protein 3A	FNDC3A	0	-
B7Z1K5	Tubulin alpha chain		2.64272e+06	762188
A0A126LAV7	G-protein coupled receptor	U12	0	-
Q5T9A4	ATPase family AAA domain-containing protein 3B	ATAD3B	215998	-
Q7Z6E5	Uncharacterized protein DKFZp779G2251 (Fragment)	DKFZp779G2251	0	3.3836e+09
E9PLG9	Grainyhead-like protein 3 homolog	GRHL3	1384844416	-
B2RBE5	cDNA, FLJ95468, highly similar to Homo sapiens transcriptional coactivator tubedown-100 (TBDN100),transcript variant 1, mRNA		320875	-
Q5EC54	Heterogeneous nuclear ribonucleoprotein K transcript variant	HNRPK	234433	181417
P59665	Neutrophil defensin 1	DEFA1	-	260248
Q59GY2	Ribosomal protein L4 variant (Fragment)		39498.3	-
A6NMY6	Putative annexin A2-like protein	ANXA2P2	406097	-
Q59G75	Isoleucyl-tRNA synthetase, cytoplasmic variant (Fragment)		3.86721e+06	222724
Q96RF0	Sorting nexin-18	SNX18	-	109477
A4D1G5	40S ribosomal protein S27	LOC392748	0	0
Q14203	Dynactin subunit 1	DCTN1	354215	-
P18206	Vinculin	VCL	0	-
P60174	Triosephosphate isomerase	TPI1	-	130404
Q14126	Desmoglein-2	DSG2	0	-
P53621	Coatomer subunit alpha	COPA	1.9982e+06	367184
Q9BRZ2	E3 ubiquitin-protein ligase TRIM56	TRIM56	254984	-
B7Z7M0	cDNA FLJ59069, weakly similar to Golgin subfamily A member 6		787315	1.95514e+06
Q8TA92	Similar to AFG3 ATPase family gene 3-like 2 (Yeast) (Fragment)		0	-
P00338	L-lactate dehydrogenase A chain	LDHA	205826	0
E7EX29	14-3-3 protein zeta/delta (Fragment)	YWHAZ	0	-
P62263	40S ribosomal protein S14	RPS14	371518	406097
P81605	Dermcidin	DCD	657413	-
A0A024R1N1	Myosin, heavy polypeptide 9, non-muscle, isoform CRA_a	MYH9	-	288622
J3KPF3	4F2 cell-surface antigen heavy chain	SLC3A2	956069	78604.1
P07814	Bifunctional glutamate/proline--tRNA ligase	EPRS	0	-
Q06830	Peroxiredoxin-1	PRDX1	1.38269e+06	-
A8K984	Structural maintenance of chromosomes protein		0	1.38684e+06
Q53GR7	Solute carrier family 25, member 13 (Citrin) variant (Fragment)		139860	-
A0A384N6B9	Epididymis secretory sperm binding protein		0	0
B2RAU5	Sorting nexin		-	97771
O43175	D-3-phosphoglycerate dehydrogenase	PHGDH	367845	-
Q53GZ6	Heat shock 70kDa protein 8 isoform 1 variant (Fragment)		3.73893e+06	2.24271e+06
P13647	Keratin, type II cytoskeletal 5	KRT5	3.34317e+07	2.43141e+06
B2RAM6	cDNA, FLJ95005, highly similar to Homo sapiens kinesin family member 11 (KIF11), mRNA		155418	-
Q59F66	DEAD box polypeptide 17 isoform p82 variant (Fragment)		0	-
Q8N1C8	HSPA9 protein (Fragment)	HSPA9	0	234433
Q9BR77	Coiled-coil domain-containing protein 77	CCDC77	42753892	-
P06748	Nucleophosmin	NPM1	420730	-
E7EVA0	Microtubule-associated protein	MAP4	130350	657413
Q00839	Heterogeneous nuclear ribonucleoprotein U	HNRNPU	242686	-
O60524	Nuclear export mediator factor NEMF	NEMF	0	3.34317e+07
B2RCJ6	cDNA, FLJ96114, highly similar to Homo sapiens bromodomain and WD repeat domain containing 2 (BRWD2), mRNA		0	-
V9HW37	T-complex protein 1 subunit epsilon	HEL-S-69	519544	0
A0A1U9X9A1	VARS		810120	130350
B0AZQ4	Structural maintenance of chromosomes protein		2.9134e+06	1.38269e+06
P16402	Histone H1.3	HIST1H1D	180581	-
A0A024QZD5	Small nuclear ribonucleoprotein 70kDa polypeptide (RNP antigen), isoform CRA_b	SNRP70	-	956069
Q7Z4V5	Hepatoma-derived growth factor-related protein 2	HDGFL2	54705.3	-
E7EW20	Unconventional myosin-VI	MYO6	140624	-
P05787	Keratin, type II cytoskeletal 8	KRT8	369805	329592
A0A140VK00	Testicular tissue protein Li 227		0	0
A0A087X0H9	RNA-binding protein 26	RBM26	307098	-
A0A384MQX1	Epididymis secretory sperm binding protein		-	0
A0A384P5T6	Epididymis secretory sperm binding protein		0	-
L0R5A1	Alternative protein CSF2RB	CSF2RB	4.16592e+08	425207218
P07355	Annexin A2	ANXA2	-	469611
Q8TCD0	Uncharacterized protein		0	0
H6VRG1	Keratin 1	KRT1	7.81558e+08	1.13355e+08
A0A2R8Y422	Uncharacterized protein		1.10384e+06	949403
A0A0S2Z428	HCG2039812, isoform CRA_b (Fragment)	KRT6A	-	2.81293e+06
K9JA46	Epididymis luminal secretory protein 52	EL52	1.25696e+06	161639
D6REX3	Protein transport protein Sec31A	SEC31A	0	-
V9HWP2	Epididymis luminal protein 35	HEL-S-125m	-	86247.7
A0A024R3X4	Epididymis secretory sperm binding protein	HSPD1	596074	1.09063e+06
P15924	Desmoplakin	DSP	1.80303e+06	-
Q5JXB2	Putative ubiquitin-conjugating enzyme E2 N-like	UBE2NL	233477	-
B4DJ30	cDNA FLJ61290, highly similar to Neutral alpha-glucosidase AB		-	140624
Q6KB66	Keratin, type II cytoskeletal 80	KRT80	90055.6	-
Q13435	Splicing factor 3B subunit 2	SF3B2	1.86304e+06	1.10384e+06
B4DY90	Tubulin beta chain		8.88129e+06	-
P0DN79	Cystathionine beta-synthase-like protein	CBSL	0	1.25696e+06
Q96F07	Cytoplasmic FMR1-interacting protein 2	CYFIP2	243767	-
O43491	Band 4.1-like protein 2	EPB41L2	99768.6	-
F5H5D3	Tubulin alpha chain	TUBA1C	-	1.09012e+06
P60709	Actin, cytoplasmic 1	ACTB	319433	1.44395e+06
B4DYN5	Succinate dehydrogenase [ubiquinone] flavoprotein subunit, mitochondrial		0	-
P02533	Keratin, type I cytoskeletal 14	KRT14	1.79682e+07	2.2774e+06
P08727	Keratin, type I cytoskeletal 19	KRT19	-	0
A8K4W0	40S ribosomal protein S3a	RPS3A	-	0
Q8IWT3	Cullin-9	CUL9	0	-
V9HVY3	Protein disulfide-isomerase	HEL-S-269	0	101461
A0A024RD80	Heat shock protein 90kDa alpha (Cytosolic), class B member 1, isoform CRA_a	HSP90AB1	109343	-
P68371	Tubulin beta-4B chain	TUBB4B	251681	2.6992e+06
O43143	Pre-mRNA-splicing factor ATP-dependent RNA helicase DHX15	DHX15	5.64639e+06	-
Q643R0	HCTP4	HCTP4	1.79089e+06	-
A0A024R5F7	7-dehydrocholesterol reductase isoform 1	DHCR7	0	596703
A0A087WVQ6	Clathrin heavy chain	CLTC	-	155614
A0A384NPU5	Epididymis secretory sperm binding protein		0	173433
Q5T749	Keratinocyte proline-rich protein	KPRP	-	0
P07437	Tubulin beta chain	TUBB	-	612053
A0A024R4A0	Nucleolin, isoform CRA_b	NCL	96479.5	102470
A0A0A0MT26	Sodium/potassium-transporting ATPase subunit alpha-3	ATP1A3	936201	313884
